# Supplementary material for: Exploring a Possible Link between the Fecal Microbiota and the Production Performance of Pigs
Source: Vet Sci. 2022 Sep 27;9(10):527. doi: 10.3390/vetsci9100527 (PMC9611393; doi:10.3390/vetsci9100527)
Supplement: Supplementary file 1 [file vetsci-09-00527-s001.zip]

Archive with 6 entries (4 files):
- vetsci-1874971-supplementary/
- vetsci-1874971-supplementary/Supplementary files/
- vetsci-1874971-supplementary/Supplementary files/Supplementary Table S1.xls
- vetsci-1874971-supplementary/Supplementary files/Supplementary Table S2.xls
- vetsci-1874971-supplementary/Supplementary files/Supplementary Table S3.xlsx
- vetsci-1874971-supplementary/Supplementary files/Supplementary Table S4.xls
