# Supplementary material for: Exploring a Possible Link between the Fecal Microbiota and the Production Performance of Pigs
Source: Vet Sci. 2022 Sep 27;9(10):527. doi: 10.3390/vetsci9100527 (PMC9611393; doi:10.3390/vetsci9100527)
Supplement: Supplementary file 1 [file vetsci-09-00527-s001.zip › vetsci-1874971-supplementary/Supplementary files/Supplementary Table S1.xls]

## Sheet: Quality Control
Sample Name	Raw PE	Clean PE	Raw Tags	Clean Tags	Effective Tags	Effective Ratio (%)
L-1	99712	98966	98888	98318	98318	98.6
L-2	134162	133161	133072	132678	132678	98.89
L-3	143240	142011	141903	141380	141380	98.7
L-4	138607	137546	137417	137057	137057	98.88
L-5	153590	152426	152319	151752	151752	98.8
L-6	125916	124885	124804	124317	124317	98.73
L-7	102183	101544	101481	101118	101118	98.96
L-8	103864	103218	103136	102846	102846	99.02
L-9	102732	101980	101895	101539	101539	98.84
L-10	111418	110611	110531	110149	110149	98.86
L-11	84554	83908	83847	83588	83588	98.86
L-12	122632	121769	121690	121256	121256	98.88
L-13	115140	114322	114253	113778	113778	98.82
L-14	81412	80795	80748	80450	80450	98.82
L-15	92025	91414	91370	91154	91154	99.05
L-16	86249	85549	85456	85209	85209	98.79
L-17	89307	88676	88612	88289	88289	98.86
L-18	131988	131064	130996	130563	130563	98.92
L-19	127760	126876	126786	126378	126378	98.92
L-20	66791	66321	66275	66037	66037	98.87
L-21	106898	106193	106094	105794	105794	98.97
L-22	86868	86201	86127	85878	85878	98.86
L-23	84319	83788	83686	83398	83398	98.91
M-1	99340	98634	98570	98186	98186	98.84
M-2	122654	121736	121625	121198	121198	98.81
M-3	96042	95468	95320	95159	95159	99.08
M-4	113440	112458	112348	111919	111919	98.66
M-5	115980	115033	114934	114538	114538	98.76
M-6	84478	83930	83868	83622	83622	98.99
M-7	104577	103719	103650	103322	103322	98.8
M-8	94719	94054	93942	93696	93696	98.92
M-9	122981	122202	122073	121785	121785	99.03
M-10	123021	122026	121944	121518	121518	98.78
M-11	121188	120376	120268	119950	119950	98.98
M-12	91610	91047	90994	90696	90696	99
M-13	125665	124763	124675	124362	124362	98.96
M-14	123784	122827	122756	122379	122379	98.86
M-15	94926	94191	94130	93786	93786	98.8
M-16	128485	127373	127232	126812	126812	98.7
M-17	70398	69866	69811	69521	69521	98.75
M-18	112518	111685	111625	111238	111238	98.86
M-19	107737	107002	106925	106543	106543	98.89
M-20	72580	72050	72013	71745	71745	98.85
M-21	107511	106778	106729	106400	106400	98.97
M-22	78509	77932	77884	77657	77657	98.91
M-23	88781	88085	88004	87694	87694	98.78
H-1	83422	82898	82846	82550	82550	98.95
H-2	165448	164065	163938	163381	163381	98.75
H-3	109840	109096	109041	108633	108633	98.9
H-4	99364	98493	98415	98046	98046	98.67
H-5	132132	131154	131074	130716	130716	98.93
H-6	140684	139465	139336	138903	138903	98.73
H-7	94610	93929	93874	93584	93584	98.92
H-8	127617	126610	126539	126133	126133	98.84
H-9	114112	113204	113135	112783	112783	98.84
H-10	102578	101678	101604	101205	101205	98.66
H-11	130986	130060	129966	129476	129476	98.85
H-12	102581	101762	101685	101341	101341	98.79
H-13	82980	82418	82369	82085	82085	98.92
H-14	76812	76322	76256	75985	75985	98.92
H-15	91928	91119	91065	90671	90671	98.63
H-16	103072	102187	102122	101871	101871	98.83
