# Supplementary material for: Exploring a Possible Link between the Fecal Microbiota and the Production Performance of Pigs
Source: Vet Sci. 2022 Sep 27;9(10):527. doi: 10.3390/vetsci9100527 (PMC9611393; doi:10.3390/vetsci9100527)
Supplement: Supplementary file 1 [file vetsci-09-00527-s001.zip › vetsci-1874971-supplementary/Supplementary files/Supplementary Table S2.xls]

## Sheet: Sheet1
SampleID	Total Tags	Unique Tags	Taxon Tags	Unclassified Tags	Singleton Tags	OTUs
L-1	98318	32697	86753	0	11565	1003
L-2	132678	40653	120735	0	11943	1350
L-3	141380	46533	123511	0	17869	1386
L-4	137057	40593	124130	0	12927	1252
L-5	151752	50260	132148	0	19604	1385
L-6	124317	48385	103007	0	21310	1290
L-7	101118	41994	89258	0	11860	1245
L-8	102846	33371	92403	0	10443	1224
L-9	101539	33102	92206	0	9333	1411
L-10	110149	36217	98006	0	12143	1230
L-11	83588	36848	74474	0	9114	1347
L-12	121256	41602	102784	0	18472	1213
L-13	113778	37885	101644	0	12134	1238
L-14	80450	23475	73595	0	6855	1124
L-15	91154	21465	87781	0	3373	1012
L-16	85209	30042	75452	0	9757	1267
L-17	88289	28451	80984	0	7305	1207
L-18	130563	43697	113987	0	16576	1370
L-19	126378	45989	109813	0	16565	1479
L-20	66037	24521	62454	0	3583	1204
L-21	105794	36468	92759	0	13035	1199
L-22	85878	28859	79206	0	6672	1417
L-23	83398	29628	72002	0	11396	954
M-1	98186	38078	82602	0	15584	1245
M-2	121198	40607	105211	0	15987	1107
M-3	95159	29011	85733	0	9426	1054
M-4	111919	44031	92009	0	19910	1093
M-5	114538	36656	100903	0	13635	1264
M-6	83622	27743	77119	0	6503	1399
M-7	103322	29236	96052	0	7270	1106
M-8	93696	32768	82619	0	11077	1116
M-9	121785	39923	110058	0	11727	1423
M-10	121518	42124	105017	0	16501	1294
M-11	119950	37851	107680	0	12270	1520
M-12	90696	36842	74472	0	16224	1111
M-13	124362	42133	108970	0	15392	1368
M-14	122379	45345	103278	0	19101	1156
M-15	93786	34535	84560	0	9226	1097
M-16	126812	43027	111503	0	15309	1307
M-17	69521	28614	62689	0	6832	1674
M-18	111238	38768	97041	0	14197	1299
M-19	106543	41835	87784	0	18759	1228
M-20	71745	31117	64301	0	7444	1265
M-21	106400	38439	90828	0	15572	1464
M-22	77657	31414	69471	0	8186	1298
M-23	87694	30406	76855	0	10839	1149
H-1	82550	31421	71265	0	11285	1190
H-2	163381	56000	141152	0	22229	1433
H-3	108633	42570	89750	0	18883	1352
H-4	98046	36552	82598	0	15448	1258
H-5	130716	38611	119816	0	10900	1266
H-6	138903	44854	121859	0	17044	1950
H-7	93584	25957	87852	0	5732	1240
H-8	126133	52241	108681	0	17452	1332
H-9	112783	41410	98768	0	14015	1444
H-10	101205	35578	88725	0	12480	1225
H-11	129476	41542	115095	0	14381	1266
H-12	101341	41280	90415	0	10926	1341
H-13	82085	26400	73183	0	8902	1135
H-14	75985	28431	65155	0	10830	1155
H-15	90671	30857	80555	0	10116	1130
H-16	101871	35561	89505	0	12366	1312
Avg	106032	36814	93390	0	12641	1272
