# Supplementary material for: Exploring a Possible Link between the Fecal Microbiota and the Production Performance of Pigs
Source: Vet Sci. 2022 Sep 27;9(10):527. doi: 10.3390/vetsci9100527 (PMC9611393; doi:10.3390/vetsci9100527)
Supplement: Supplementary file 1 [file vetsci-09-00527-s001.zip › vetsci-1874971-supplementary/Supplementary files/Supplementary Table S3.xlsx]

## Sheet: all.ko.annot
KO id	L-1	L-2	L-3	L-4	L-5	L-6	L-7	L-8	L-9	L-10	L-11	L-12	L-13	L-14	L-15	L-16	L-17	L-18	L-19	L-20	L-21	L-22	L-23	M-1	M-2	M-3	M-4	M-5	M-6	M-7	M-8	M-9	M-10	M-11	M-12	M-13	M-14	M-15	M-16	M-17	M-18	M-19	M-20	M-21	M-22	M-23	H-1	H-2	H-3
K01362	26	32	31	32	29	27	30	31	33	30	30	27	37	33	29	36	31	32	33	35	30	34	39	28	30	29	29	30	33	31	30	35	30	31	26	32	27	31	32	36	33	31	30	33	31	29	29	28	29
K05844	1	0	0	0	0	0	0	0	1	0	0	0	1	2	0	0	1	1	1	1	0	0	3	0	1	0	1	0	0	0	0	1	0	1	0	0	0	1	1	2	1	1	0	1	0	0	1	1	1
K05845	1	1	1	2	1	1	2	1	1	1	1	1	1	1	1	1	2	1	1	1	0	2	0	1	1	1	1	0	1	1	0	1	0	1	0	1	0	1	1	2	1	0	1	1	0	0	0	1	1
K05846	8	7	5	11	5	5	8	7	8	7	6	6	6	7	8	7	11	5	6	8	8	9	7	5	6	11	8	5	7	8	9	10	5	8	4	7	5	6	7	10	6	5	8	6	8	6	4	7	5
K05847	5	5	4	8	4	3	6	5	6	5	4	5	4	5	6	5	8	3	4	6	7	6	6	4	4	10	6	4	5	6	8	8	4	6	3	5	5	5	5	7	4	3	6	4	6	5	3	5	4
K00507	1	0	1	0	0	0	0	1	1	1	1	1	1	2	1	0	1	1	2	2	1	1	3	1	1	0	1	0	2	0	0	2	1	1	0	0	1	1	1	3	1	1	1	1	1	1	1	1	1
K01101	1	1	1	3	2	1	3	1	2	1	2	2	2	2	2	1	4	1	2	2	2	2	1	2	1	2	2	1	2	2	1	2	1	2	1	1	1	2	1	2	2	1	3	2	2	2	1	2	1
K01103	0	0	0	0	0	0	0	0	0	0	0	0	0	0	0	0	0	0	0	0	0	0	0	0	1	1	0	0	0	0	0	0	0	0	0	0	0	0	0	0	0	0	0	0	0	0	0	0	0
K01104	39	45	37	52	43	41	46	43	45	42	46	40	38	42	48	43	54	41	49	48	47	50	47	43	42	52	41	41	53	44	51	58	41	47	38	47	43	43	41	45	41	39	54	44	54	43	40	45	41
K05592	22	21	24	23	25	26	23	24	22	24	25	23	22	25	20	22	23	26	28	25	23	25	27	24	26	21	24	23	28	23	23	24	24	24	26	22	25	22	23	25	25	24	26	24	24	23	25	24	24
K05593	1	3	2	2	2	2	2	1	3	2	3	2	6	1	2	4	2	1	2	3	3	3	2	2	1	5	1	3	2	2	3	3	2	2	1	3	2	2	3	2	1	2	3	2	4	3	2	1	1
K05595	3	6	5	3	5	5	5	4	6	6	5	4	10	4	4	7	3	4	6	6	6	6	3	3	5	7	3	5	6	4	5	6	4	6	3	5	3	4	6	6	4	5	4	5	5	5	5	4	3
K14540	15	15	11	19	11	12	14	14	15	12	14	12	10	12	14	14	18	11	13	15	15	16	13	13	12	18	14	12	15	14	18	19	12	14	12	16	15	15	13	14	12	11	18	13	17	13	12	15	12
K02456	4	3	3	2	2	2	2	2	4	3	3	2	7	4	3	5	3	2	4	5	2	4	3	2	2	3	2	3	4	3	3	4	4	2	2	3	3	3	4	5	2	3	4	3	3	3	3	3	2
K02457	0	0	0	0	0	0	0	0	0	0	0	0	0	0	0	0	0	1	0	0	0	0	0	0	0	0	0	0	0	0	0	0	0	0	0	0	0	0	0	0	1	0	0	0	0	0	0	0	0
K02454	5	2	2	3	2	1	2	2	2	2	3	3	3	4	2	2	4	2	5	4	1	3	4	3	3	1	3	2	6	2	1	4	3	2	2	2	3	4	2	5	3	3	5	3	4	2	3	3	3
K02455	1	0	0	0	0	0	0	0	1	0	1	0	1	1	0	0	1	1	1	1	0	1	1	0	1	0	1	0	1	0	0	2	0	1	0	0	0	0	0	1	1	1	1	1	1	0	1	0	1
K02452	0	0	0	0	0	0	0	0	0	0	0	0	0	0	0	0	0	1	0	0	0	0	0	0	0	0	0	0	0	0	0	0	0	0	0	0	0	0	0	0	1	0	0	0	0	0	0	0	0
K02453	4	1	1	0	0	1	0	1	1	0	2	1	1	1	1	1	2	1	2	2	1	2	0	1	1	0	1	0	2	0	0	1	0	1	1	1	1	1	1	2	1	1	2	1	1	1	1	1	1
K02103	2	3	2	6	3	2	4	4	4	4	4	3	3	3	4	4	5	2	4	4	5	5	4	3	3	10	4	4	5	4	8	8	3	4	2	4	3	3	4	4	2	2	5	3	5	4	3	4	2
K08138	1	1	1	1	1	1	1	1	1	1	1	1	1	1	1	1	0	3	1	1	2	1	1	1	1	2	1	1	0	1	1	1	1	2	1	1	1	1	1	1	2	1	1	1	1	1	2	1	1
K02108	26	26	26	26	27	29	26	26	26	25	29	27	23	27	23	24	28	28	28	28	26	28	28	27	27	25	26	26	28	26	27	27	26	26	28	27	29	26	26	27	27	27	29	27	28	26	27	28	26
K02109	27	27	26	27	28	29	27	27	27	26	30	28	24	27	24	25	29	29	29	29	28	29	29	28	28	27	27	27	29	27	28	28	27	27	29	28	30	27	26	28	28	28	31	28	30	28	28	28	27
K02458	0	0	0	0	0	0	0	0	0	0	0	0	0	0	0	0	0	1	0	0	0	0	0	0	0	0	0	0	0	0	0	0	0	0	0	0	0	0	0	1	1	0	0	0	0	0	0	0	0
K02459	0	0	0	0	0	0	0	0	0	0	0	0	0	0	0	0	0	1	0	0	0	0	0	0	0	0	0	0	0	0	0	0	0	0	0	0	0	0	0	0	1	0	0	0	0	0	0	0	0
K03855	0	0	0	0	0	0	0	0	0	0	0	0	0	0	0	0	0	1	0	0	0	0	0	0	0	0	0	0	0	0	0	0	0	0	0	0	0	0	0	0	1	1	0	0	0	0	0	0	0
K03856	17	18	13	18	12	12	14	16	17	14	18	13	16	14	15	19	19	12	18	20	17	21	16	14	13	21	14	14	22	15	20	25	14	16	12	19	15	17	16	17	13	13	22	15	22	15	14	15	13
K13012	2	4	2	4	3	1	3	4	3	3	3	2	3	3	3	4	4	3	5	4	3	4	4	2	2	3	2	2	6	4	4	6	3	4	2	4	2	3	3	3	3	2	5	3	5	2	2	3	2
K13015	0	0	0	0	0	0	0	1	1	1	1	0	1	1	0	0	1	0	2	2	0	1	2	0	0	0	0	0	3	0	0	2	1	1	0	0	0	0	1	2	0	1	2	0	1	1	0	1	0
K08567	2	0	0	0	0	1	0	0	0	0	0	1	0	1	0	0	1	0	0	1	0	0	0	1	1	0	1	0	1	0	0	0	0	0	1	0	1	0	0	1	0	0	0	0	1	0	0	1	1
K13275	0	0	0	0	0	0	0	0	0	0	1	0	0	0	0	0	0	0	0	1	0	1	0	0	0	0	0	0	0	0	0	0	0	0	0	0	0	0	0	0	0	0	1	0	0	0	0	0	0
K03274	7	1	2	3	1	2	2	2	2	1	2	3	2	3	2	1	4	1	2	2	1	2	2	3	3	1	3	1	2	2	1	2	2	1	2	1	3	4	1	3	2	2	3	2	2	2	2	3	3
K03271	11	4	3	5	4	4	4	4	5	3	5	7	4	6	4	4	6	4	6	5	5	5	6	6	5	6	7	5	6	4	5	6	5	5	5	5	6	7	4	8	4	5	8	5	8	6	5	6	5
K03270	19	13	17	11	18	18	15	16	14	16	16	19	16	17	11	12	12	18	16	14	14	12	17	18	18	9	16	17	14	14	11	9	17	14	19	13	18	16	15	16	18	18	14	16	13	17	18	16	18
K03273	9	3	3	3	2	2	3	3	3	2	3	5	2	4	2	2	4	3	4	4	3	3	3	4	4	3	5	3	4	2	2	3	3	2	4	3	5	5	3	5	3	3	5	4	4	4	3	4	4
K03272	11	4	4	6	3	3	4	5	5	4	4	6	5	7	4	4	7	3	7	6	3	5	7	5	5	4	7	4	7	4	3	6	6	4	4	3	6	8	4	9	4	4	8	6	6	5	4	6	6
K12270	1	0	0	0	0	2	0	0	0	0	1	1	0	0	0	0	1	1	1	1	0	1	0	1	1	0	1	0	1	0	0	0	0	0	2	0	1	0	0	0	1	0	1	0	0	0	1	1	1
K07557	0	0	0	0	0	0	0	0	0	0	0	0	0	0	6	1	0	0	0	0	0	0	0	0	0	1	0	0	0	0	0	0	0	0	0	0	0	0	0	0	0	0	0	0	0	0	0	0	1
K07552	8	6	6	7	9	6	7	7	7	7	4	6	8	7	7	6	6	5	6	6	5	6	8	5	6	5	6	5	6	7	5	5	6	5	4	6	5	7	7	7	5	6	4	7	5	6	4	6	6
K12057	0	0	0	0	0	0	0	0	0	0	0	0	0	0	0	0	0	0	0	0	0	0	0	0	0	0	0	0	0	0	0	0	0	0	0	0	0	0	0	0	0	0	1	0	0	0	0	0	0
K09903	27	29	28	28	29	30	28	28	29	28	31	27	29	28	31	29	29	29	31	31	28	32	29	28	28	29	27	28	32	28	29	31	28	28	29	30	30	27	29	29	28	29	32	28	31	28	29	29	28
K03234	0	1	0	0	0	0	1	0	1	1	0	0	1	0	12	1	0	0	0	0	1	0	0	0	0	2	0	0	0	0	0	0	0	0	0	0	0	0	0	0	0	0	0	0	0	0	0	0	1
K00773	27	29	28	27	29	30	27	28	28	28	31	27	29	27	25	28	28	29	33	31	28	32	30	27	28	28	27	28	35	28	29	33	28	28	29	30	30	27	29	29	28	29	33	28	32	28	29	28	27
K00772	6	2	2	3	1	1	2	2	3	2	2	3	2	3	8	2	3	2	2	3	1	2	2	3	2	2	3	1	2	2	1	1	2	2	2	1	3	4	2	4	2	2	3	3	2	2	2	3	3
K06313	1	3	2	3	2	1	2	3	3	2	2	1	2	2	2	4	2	2	2	2	2	2	3	2	2	2	2	2	2	3	3	3	2	3	1	3	2	2	2	2	2	1	2	3	3	2	1	2	1
K07177	1	0	1	2	1	1	2	0	1	0	1	0	1	1	2	0	3	1	1	1	0	1	0	1	0	0	1	0	1	1	0	1	0	1	0	0	0	1	0	1	1	0	1	1	0	0	0	1	1
K07174	0	0	0	0	0	0	0	0	0	0	0	0	0	0	6	1	0	0	0	0	0	0	0	0	0	1	0	0	0	0	0	0	0	0	0	0	0	0	0	0	0	0	0	0	0	0	0	0	1
K07175	3	3	2	6	2	1	3	3	3	4	2	2	2	3	3	3	4	2	2	3	5	3	4	2	4	9	4	3	3	3	6	7	2	5	1	3	2	3	3	4	2	2	3	3	3	3	2	3	2
K07172	0	2	2	1	1	1	1	1	2	1	2	0	5	0	2	4	1	1	2	2	1	3	0	1	0	3	0	1	2	1	2	3	2	1	1	2	1	1	2	1	1	1	1	1	2	1	1	0	1
K07173	15	14	17	11	14	21	14	12	14	12	21	16	15	14	10	14	17	19	17	17	13	17	12	18	16	10	16	16	15	12	13	12	17	12	22	15	20	14	14	13	18	17	18	13	16	15	20	16	18
K07170	10	11	15	9	16	16	13	12	11	13	13	14	13	13	10	10	9	16	13	11	11	10	13	14	15	6	12	14	11	13	9	7	14	12	16	11	14	11	13	12	16	15	10	13	9	13	15	12	15
K07171	14	25	15	23	17	21	19	18	22	17	24	17	18	15	20	23	23	17	22	23	24	26	19	18	17	30	16	20	24	19	28	30	18	21	18	26	23	18	20	20	17	17	28	19	28	19	19	20	16
K07178	0	0	0	0	0	0	0	0	0	0	0	0	0	0	6	1	0	0	0	0	0	0	0	0	0	1	0	0	0	0	0	0	0	0	0	0	0	0	0	0	0	0	0	0	0	0	0	0	1
K00194	1	0	0	0	0	0	0	0	0	0	1	0	0	0	0	0	1	1	1	1	0	1	0	0	0	0	0	0	1	0	0	0	0	0	0	0	1	0	0	1	1	1	1	1	1	0	1	0	0
K00197	1	0	0	0	0	0	0	0	0	0	1	0	0	0	0	0	1	1	1	1	0	1	0	0	1	0	1	0	1	0	0	0	0	0	1	0	1	0	0	1	1	1	1	1	1	0	1	0	1
K00196	0	0	0	0	0	0	0	0	0	0	0	0	0	0	6	1	0	0	0	0	0	0	0	0	0	1	0	0	0	0	0	0	0	0	0	0	0	0	0	1	0	0	0	0	0	0	0	0	1
K00198	4	6	3	5	3	2	4	5	4	3	6	4	3	3	4	5	7	4	5	6	5	6	5	3	4	5	4	4	5	5	5	7	4	5	3	6	6	5	4	4	4	4	7	5	7	4	4	4	3
K06405	7	13	8	14	9	10	10	11	12	10	12	8	7	8	11	13	12	9	10	11	14	13	11	9	9	17	9	10	12	11	17	18	10	12	9	14	11	10	11	10	9	9	14	10	15	10	9	11	8
K10109	4	3	4	2	3	6	3	2	3	2	5	3	6	2	3	4	5	4	5	6	2	6	2	3	3	3	2	3	4	2	2	3	3	2	5	3	6	2	3	3	4	3	4	2	3	2	4	4	3
K10108	6	5	5	4	4	9	4	3	5	3	8	5	7	4	4	5	7	6	7	8	4	9	4	5	5	5	4	4	7	3	4	5	5	4	8	5	8	3	4	4	5	4	8	4	6	4	6	6	5
K01829	0	0	0	0	0	0	0	0	0	0	0	0	0	0	0	0	0	0	1	1	0	1	0	0	0	0	0	0	1	0	0	1	0	0	0	0	0	0	0	0	0	0	1	0	1	0	0	0	0
K01825	1	0	0	0	0	0	0	0	0	0	0	0	0	0	0	1	0	0	0	0	0	0	0	0	0	0	0	0	0	0	0	0	0	0	0	0	0	0	0	0	0	0	0	0	0	0	0	0	0
K01823	3	2	2	3	2	2	3	2	3	2	1	2	3	3	9	2	4	2	2	3	1	2	1	2	2	2	2	1	1	3	1	2	2	2	2	2	2	3	2	3	2	1	3	2	1	2	1	3	3
K01820	0	0	0	0	0	0	0	0	1	0	1	0	1	2	0	0	1	0	1	1	0	1	2	0	0	0	0	0	1	0	0	2	0	0	0	0	0	0	0	2	0	0	1	0	1	0	0	1	0
K01821	1	1	1	2	1	1	2	1	2	1	1	1	2	2	8	1	4	2	1	2	1	2	1	1	1	2	1	0	1	2	1	1	0	1	0	1	1	1	1	2	2	1	2	2	1	1	1	1	2
K00998	23	22	22	19	23	23	21	22	21	21	23	22	20	22	24	20	19	24	24	22	21	21	22	22	23	16	21	22	24	21	19	21	23	21	25	22	24	21	21	22	23	23	23	22	21	21	23	22	24
K00995	14	29	17	26	19	18	22	23	26	21	26	17	23	19	29	27	27	19	28	29	27	33	24	20	19	33	18	21	34	24	30	40	19	26	16	31	23	21	23	25	20	20	34	22	33	21	19	22	18
K00997	12	11	9	14	8	6	10	10	12	10	10	8	12	11	11	13	14	7	10	13	10	13	10	8	8	15	10	8	11	11	13	15	9	10	6	11	8	11	10	12	8	7	12	11	12	9	8	10	8
K00996	5	1	2	1	1	1	1	2	1	1	1	2	1	2	1	1	2	1	1	1	1	1	1	1	2	0	2	1	1	1	1	0	2	1	2	1	2	3	1	2	1	1	2	2	1	2	1	2	2
K00991	30	34	35	29	34	39	31	33	33	32	41	36	32	32	32	34	30	39	39	36	35	36	36	36	36	32	34	38	40	32	34	34	37	33	41	35	39	31	34	33	37	37	38	33	36	36	40	34	37
K00990	1	0	0	0	0	0	0	0	1	0	1	0	1	1	0	0	1	1	1	1	0	1	1	0	1	0	1	0	1	0	0	1	0	1	0	0	1	1	1	1	1	1	1	1	1	1	1	0	1
K02622	11	14	18	10	18	18	16	14	14	16	16	15	19	15	12	14	12	17	18	16	12	16	14	15	15	9	13	16	17	15	10	12	16	14	17	13	15	13	16	14	17	17	13	15	12	15	17	14	16
K03564	18	16	19	11	21	21	16	18	16	18	20	20	18	20	13	14	14	21	21	18	16	17	20	18	19	12	17	19	20	16	14	14	19	16	23	16	22	15	18	20	20	21	19	18	17	19	21	19	20
K13483	0	0	0	0	0	0	0	0	0	0	0	0	0	0	0	0	0	0	0	0	0	0	0	0	0	0	0	0	0	0	0	0	0	0	0	0	0	0	0	1	0	0	0	0	0	0	0	0	0
K13482	0	0	0	0	0	0	0	0	0	0	0	0	0	0	0	0	0	0	0	0	0	0	0	0	0	0	0	0	0	0	0	0	0	0	0	0	0	0	0	1	0	0	0	0	0	0	0	0	0
K13481	0	0	0	0	0	0	0	0	0	0	0	0	0	0	0	0	0	0	0	0	0	0	0	0	0	0	0	0	0	0	0	0	0	0	0	0	0	0	0	1	0	0	0	0	0	0	0	0	0
K14682	0	2	2	1	1	1	1	1	2	2	2	0	5	1	1	4	2	1	4	4	1	4	1	1	1	2	0	2	5	1	2	4	2	1	0	2	0	1	2	1	1	1	3	1	3	1	1	1	0
K03469	24	26	25	26	27	27	25	26	25	25	29	25	23	25	22	24	26	27	29	28	27	28	28	26	27	25	25	26	30	26	27	29	25	26	27	26	27	24	26	26	26	26	28	26	28	26	27	26	25
K03462	0	0	0	0	0	0	0	0	0	0	0	0	0	0	6	1	0	0	0	0	0	0	0	0	0	1	0	0	0	0	0	0	0	0	0	0	0	0	0	0	0	0	0	0	0	0	0	0	1
K03465	9	5	6	9	5	7	6	7	7	6	8	6	4	7	7	8	8	6	6	8	7	8	7	5	7	10	7	5	8	6	9	8	6	6	8	5	8	7	6	7	6	5	8	6	9	6	7	7	6
K03466	27	32	29	31	30	30	30	31	31	29	32	28	30	29	27	31	31	31	33	33	30	33	32	29	30	30	28	30	34	31	31	34	30	31	30	33	31	30	30	31	30	30	33	31	33	30	30	30	29
K01649	25	35	28	31	29	28	28	30	32	29	32	27	35	27	33	34	29	29	33	34	32	36	33	27	29	34	25	31	35	31	33	38	31	31	25	35	31	30	31	32	28	29	35	30	35	30	29	29	28
K01643	6	6	5	4	6	6	6	6	6	6	4	6	6	6	4	5	5	4	5	4	5	5	4	5	5	7	6	5	5	4	6	5	6	5	6	6	6	5	5	6	4	6	6	5	6	6	5	6	5
K01640	1	1	1	0	1	1	1	1	1	1	1	1	1	1	1	1	0	1	0	1	1	1	1	1	1	0	1	1	0	1	0	0	1	1	1	1	1	1	1	1	1	1	1	1	0	1	1	1	1
K01641	1	0	1	2	1	1	2	0	1	0	1	0	1	1	2	0	3	1	1	1	0	1	0	1	0	0	1	0	0	1	0	1	0	1	0	0	0	1	0	1	1	0	1	1	0	0	0	1	1
K01646	4	2	2	1	2	2	2	3	2	2	2	3	2	3	2	2	2	2	2	2	2	2	2	2	2	3	3	2	2	2	2	2	3	2	3	2	4	3	2	3	2	2	3	2	2	3	3	3	3
K01647	18	27	19	25	22	21	23	21	27	20	24	18	29	19	29	29	25	19	26	28	24	30	25	18	18	26	17	20	29	22	25	30	21	23	17	28	21	21	24	23	20	21	27	22	30	20	19	20	18
K01644	6	6	5	3	6	6	5	6	6	6	5	7	6	6	4	5	4	4	6	5	6	5	5	5	6	7	5	5	6	4	7	5	6	6	6	6	7	5	6	8	4	6	6	6	6	6	6	7	5
K02626	0	1	0	0	0	0	0	0	1	0	0	0	1	0	6	1	0	1	0	0	1	0	0	0	0	1	0	0	0	0	0	0	0	0	0	0	0	0	0	1	1	1	0	1	0	0	1	0	1
K02594	1	5	3	8	3	1	4	5	4	5	3	2	2	3	5	6	4	2	3	4	5	4	5	2	3	9	4	4	4	5	8	8	3	5	1	5	2	4	4	4	3	2	4	4	5	4	2	3	2
K02592	1	3	2	3	2	1	2	3	3	2	2	1	2	2	2	4	2	2	2	2	3	2	3	2	2	2	2	2	2	3	3	4	2	3	1	4	2	3	2	2	3	2	2	3	3	2	2	2	2
K02591	2	8	4	9	5	3	6	7	7	5	5	3	4	5	7	9	6	5	7	7	7	7	8	4	5	6	4	5	8	7	7	10	5	8	2	8	4	6	5	6	6	4	7	7	8	5	4	4	4
K02590	1	4	2	4	2	1	3	3	3	3	2	2	2	2	3	4	3	2	3	3	4	3	4	2	2	4	2	3	3	4	4	5	3	4	1	4	2	3	2	3	3	2	4	4	4	3	2	2	2
K02598	3	0	0	2	0	0	0	0	1	0	1	1	0	1	1	0	3	1	1	1	0	1	1	1	1	0	1	0	1	0	0	1	0	1	1	0	2	1	0	1	1	0	1	1	1	0	1	1	1
K02841	0	0	0	0	0	0	0	0	0	0	0	0	0	0	0	0	0	0	0	0	0	0	0	0	0	0	0	0	0	0	0	0	0	0	0	0	0	0	0	1	0	0	0	0	0	0	0	0	0
K02840	0	0	0	1	0	0	1	0	0	0	0	0	0	0	0	0	1	0	0	0	0	0	0	0	0	0	0	0	0	1	0	0	0	0	0	0	0	0	0	0	0	0	0	0	0	0	0	0	0
K02843	13	3	4	4	2	3	3	4	4	3	3	6	4	7	3	3	6	4	4	5	2	3	4	4	5	1	7	2	4	3	2	3	5	3	5	2	6	7	3	7	4	4	6	5	4	4	4	5	5
K02844	1	0	0	0	0	0	0	0	1	0	0	0	1	1	0	0	0	0	0	0	0	0	1	0	0	0	0	0	0	0	0	1	0	0	0	0	0	0	0	1	0	0	0	0	0	0	0	0	0
K02102	0	0	0	0	0	0	0	0	0	0	0	0	0	0	0	0	1	0	0	0	0	0	0	0	0	0	0	0	0	0	0	0	0	0	0	0	0	0	0	0	0	0	0	0	0	0	0	0	0
K09758	0	1	0	0	0	0	1	1	1	1	1	1	1	0	1	1	1	0	1	1	1	1	1	0	1	1	0	1	1	1	1	1	0	1	0	1	1	0	1	1	0	1	1	1	1	1	1	0	0
K06039	0	0	0	0	0	0	0	0	0	0	0	0	0	0	0	0	0	0	0	0	0	0	0	0	0	0	0	0	0	0	0	0	0	0	0	0	0	0	0	1	0	0	0	0	0	0	0	0	0
K01581	7	4	3	3	2	3	3	3	4	3	3	3	6	4	4	5	4	2	3	4	2	4	2	3	2	3	3	2	3	4	3	3	4	2	2	3	3	4	4	4	2	2	3	3	3	3	2	3	3
K02659	0	0	0	0	0	0	0	0	0	0	0	0	0	0	0	0	0	0	0	0	0	0	0	0	0	0	0	0	0	0	0	0	0	0	0	0	0	0	0	1	0	0	0	0	0	0	0	0	0
K03644	5	7	7	6	10	7	8	8	8	8	5	6	10	8	7	6	4	6	8	7	6	7	9	5	7	6	5	6	8	8	6	7	7	8	5	7	6	6	8	9	6	7	6	8	6	6	6	7	5
K03646	1	0	0	0	0	0	0	0	0	0	0	0	0	0	0	0	0	0	0	0	0	0	0	0	0	0	0	0	0	0	0	0	0	0	0	0	0	0	0	0	0	0	0	0	0	0	0	0	0
K03647	1	1	1	3	1	1	3	1	1	1	1	1	2	2	3	1	5	1	2	2	0	2	0	2	1	0	1	0	1	2	0	1	0	1	0	1	0	1	1	2	1	0	2	1	1	0	0	2	1
K03640	8	6	10	3	8	11	6	7	6	8	12	11	7	8	3	5	6	13	11	9	8	7	7	11	10	2	9	11	11	6	5	5	9	8	13	6	10	7	7	8	12	11	9	8	7	9	12	8	11
K03641	1	1	1	0	1	0	1	1	1	1	2	1	1	1	1	1	2	1	4	3	1	3	1	1	1	1	1	1	5	1	1	3	1	1	1	1	1	1	1	2	1	1	4	1	2	1	1	1	1
K03642	5	3	5	2	4	5	4	3	4	4	6	5	4	4	2	4	4	7	6	5	3	4	4	5	4	2	6	3	7	3	3	3	3	4	7	3	4	3	4	4	6	5	4	4	4	3	6	4	4
K03648	19	20	22	20	24	26	22	20	20	22	25	22	19	20	23	19	21	23	24	22	22	23	21	22	23	22	21	23	24	20	22	21	21	21	24	21	24	19	21	20	23	23	24	20	22	22	23	22	22
K03649	0	0	0	0	0	0	0	0	0	0	0	0	0	0	0	0	0	0	0	0	0	0	0	0	0	0	0	0	0	0	0	0	0	0	0	0	0	0	0	1	0	0	0	0	0	0	0	0	0
K07345	1	0	0	0	0	0	0	0	0	0	0	0	0	0	0	1	0	0	0	0	0	0	0	0	0	0	0	0	0	0	0	0	0	0	0	0	0	0	0	0	0	0	0	0	0	0	0	0	0
K07344	1	0	0	0	0	0	0	0	0	0	0	1	0	0	0	0	0	0	0	0	0	0	0	0	0	0	0	0	0	0	0	0	0	0	0	0	0	1	0	0	0	0	0	0	0	0	0	0	0
K07347	1	1	0	0	0	0	0	0	1	0	0	0	0	0	1	1	0	0	0	0	0	0	0	0	0	0	0	0	0	0	0	0	0	1	0	0	0	0	0	0	0	0	1	0	0	0	0	0	0
K07341	5	1	1	3	1	1	2	1	2	1	2	3	1	3	2	1	5	1	3	3	1	2	2	3	2	2	2	1	3	2	1	2	1	2	1	1	1	3	1	3	1	1	3	2	3	2	1	2	3
K07343	1	3	2	2	2	2	2	1	3	2	3	2	6	1	8	5	2	1	2	3	3	3	2	2	1	5	1	3	3	2	3	3	3	2	1	3	2	2	3	2	1	2	2	2	3	3	2	2	2
K07342	0	0	0	0	0	0	0	0	0	0	0	0	0	0	6	1	0	0	0	0	0	0	0	0	0	1	0	0	0	0	0	0	0	0	0	0	0	0	0	0	0	0	0	0	0	0	0	0	1
K06968	0	0	0	0	0	0	0	0	0	0	0	0	0	0	0	0	0	0	0	0	0	0	0	0	0	0	0	0	0	0	0	0	0	0	0	0	0	0	0	0	0	0	0	0	1	0	0	0	0
K06969	31	38	36	29	40	41	35	36	36	35	40	35	43	34	29	35	33	37	43	40	34	41	39	34	35	30	31	35	45	36	33	39	38	34	38	39	40	32	38	36	36	39	41	35	39	35	37	36	34
K06962	5	2	2	6	1	1	3	3	3	3	2	3	1	3	3	3	5	2	2	3	3	3	4	2	2	7	4	2	3	2	5	5	2	3	1	2	2	3	3	3	2	1	3	2	3	3	1	3	1
K06960	16	18	12	19	12	13	14	15	17	13	17	13	15	13	15	18	19	12	15	18	16	20	14	13	13	21	14	13	18	15	20	22	14	15	13	18	16	16	15	15	13	12	20	14	20	14	13	15	12
K06961	0	0	0	0	0	0	0	0	0	0	0	0	0	0	6	1	0	0	0	0	0	0	0	0	0	1	0	0	0	0	0	0	0	0	0	0	0	0	0	0	0	0	0	0	0	0	0	0	1
K06966	16	14	19	11	19	19	17	16	15	17	18	18	19	20	19	13	15	20	21	18	14	16	18	18	18	9	17	17	19	16	11	13	18	16	20	14	18	15	17	20	20	20	17	17	14	17	19	17	19
K06967	15	15	10	19	11	12	14	14	15	12	14	12	10	12	14	14	18	11	13	15	15	16	13	13	12	18	13	12	15	14	18	19	12	14	12	16	14	15	13	14	12	11	18	13	17	13	12	15	12
K06965	0	0	0	0	0	0	0	0	0	0	0	0	0	0	6	1	0	0	0	0	0	0	0	0	0	1	0	0	0	0	0	0	0	0	0	0	0	0	0	0	0	0	0	0	0	0	0	0	1
K08995	0	0	0	0	0	0	0	0	0	0	0	0	0	0	0	0	0	0	1	1	0	1	0	0	0	0	0	0	1	0	0	1	0	0	0	0	0	0	0	1	0	0	1	0	1	0	0	0	0
K08994	0	0	0	0	0	0	0	1	1	1	1	0	1	1	0	0	1	0	2	2	0	1	2	0	0	0	0	0	3	0	0	2	0	1	0	0	0	0	1	2	0	0	2	0	1	1	0	1	0
K08996	0	0	0	1	1	0	1	0	0	0	0	0	1	1	1	0	1	0	1	1	0	1	0	1	0	0	0	0	0	1	0	0	0	0	0	0	0	0	0	1	0	0	0	0	0	0	0	1	1
K08999	6	5	8	3	5	9	4	5	5	5	10	9	5	6	3	4	6	12	8	7	6	5	7	9	9	3	8	9	6	5	3	4	8	6	12	5	9	5	5	7	11	9	7	6	5	7	11	6	10
K08998	24	27	27	24	27	29	26	26	27	26	28	25	27	26	23	27	24	28	29	29	26	29	27	25	26	24	25	26	30	26	26	28	27	26	28	28	28	25	27	26	27	27	28	26	27	26	27	26	25
K00349	10	11	15	8	16	16	12	12	11	13	13	14	13	13	8	10	7	16	12	10	11	10	13	14	14	6	12	14	10	12	9	6	14	12	16	11	14	11	13	11	15	16	9	13	9	13	15	12	14
K00340	13	12	16	8	17	17	13	14	12	15	16	16	15	15	9	10	10	17	19	15	12	13	16	15	16	6	14	15	19	12	9	11	15	13	17	11	15	12	14	15	16	17	14	14	12	14	16	14	15
K00341	13	12	16	8	17	17	13	14	12	15	16	16	15	15	9	10	10	17	19	15	12	13	16	15	16	6	14	15	19	12	9	11	15	13	17	11	15	12	14	15	16	17	14	14	12	14	16	14	15
K00690	4	2	2	3	3	5	3	2	2	1	4	3	2	2	2	1	5	4	3	3	2	3	2	3	3	2	3	2	3	2	2	2	2	2	4	2	4	2	2	3	3	2	4	2	3	2	3	4	3
K00343	13	12	16	8	17	17	13	14	12	15	16	16	15	15	9	10	10	17	19	15	12	13	16	15	16	6	14	15	19	12	9	11	15	13	17	11	15	12	14	15	16	17	14	14	12	14	16	14	15
K00344	1	1	1	0	0	0	0	1	1	1	1	1	1	2	1	1	1	1	2	2	1	2	3	1	1	0	1	1	2	0	1	2	1	1	1	1	1	1	1	4	1	1	2	1	1	1	1	1	1
K00697	0	0	0	0	0	0	0	0	0	0	0	0	0	0	0	0	0	0	0	0	0	0	0	0	0	0	0	0	0	0	0	0	0	0	0	0	0	0	0	1	0	0	0	0	0	0	0	0	0
K00346	10	11	15	8	16	16	12	12	11	13	13	14	13	13	8	10	7	16	12	10	11	10	13	14	14	6	12	14	10	12	9	6	14	12	16	11	14	11	13	11	15	16	9	13	9	13	15	12	14
K00347	10	11	15	8	16	16	12	12	11	13	13	14	13	13	8	10	7	16	12	10	11	10	13	14	14	6	12	14	10	12	9	6	14	12	16	11	14	11	13	12	15	16	9	13	9	13	15	12	14
K09116	1	2	1	5	1	1	2	2	3	4	1	2	1	2	8	3	3	1	1	2	4	2	3	2	2	10	3	3	2	3	6	5	2	3	1	2	1	2	3	2	1	1	2	2	3	3	1	2	1
K09117	19	19	20	18	23	23	20	20	18	21	22	21	19	21	16	16	18	21	23	20	20	21	20	21	23	20	19	22	23	19	20	20	21	20	21	19	24	19	20	21	20	22	22	20	21	22	22	22	21
K05337	8	5	4	5	3	4	4	5	5	4	6	5	5	5	4	4	8	5	8	8	4	8	4	5	5	2	5	3	9	4	3	8	4	5	4	4	6	6	5	8	5	5	10	5	7	4	4	5	5
K09118	0	1	1	4	1	0	2	2	2	3	1	1	0	1	2	2	1	0	0	1	3	1	2	1	1	7	2	2	1	2	5	4	1	2	0	1	0	1	2	2	0	0	1	1	1	2	1	1	0
K09119	0	0	0	0	0	0	0	0	0	0	0	0	0	0	6	1	0	0	0	0	0	0	0	0	0	1	0	0	0	0	0	0	0	0	0	0	0	0	0	0	0	0	0	0	0	0	0	0	1
K05823	1	0	1	2	1	0	1	0	1	0	1	0	1	1	1	0	3	1	1	1	0	2	0	0	0	0	1	0	1	1	0	1	0	1	0	0	0	1	0	1	1	0	1	1	1	0	0	1	0
K00525	25	26	27	24	27	26	26	26	25	26	28	25	28	26	23	26	25	28	28	27	25	27	27	27	25	25	28	26	28	26	25	28	25	26	28	27	26	26	27	27	28	27	26	26	26	26	27	26	26
K00526	6	5	6	5	4	6	6	3	6	4	8	5	9	6	5	7	9	6	7	9	4	8	5	6	3	7	7	5	7	5	5	7	4	5	7	5	5	4	5	5	6	5	7	5	6	4	6	5	5
K00527	30	34	30	31	32	33	31	32	32	31	36	31	32	30	33	32	34	32	35	35	34	37	32	32	32	34	30	32	37	32	34	36	32	32	33	34	37	30	32	31	32	33	38	31	37	32	33	32	32
K00520	1	0	0	0	0	0	0	0	1	0	1	1	1	1	1	0	1	1	2	2	0	1	2	1	1	0	1	0	2	0	0	1	0	1	1	0	1	1	1	3	1	1	1	1	1	0	1	1	1
K00528	14	23	16	17	20	18	19	19	20	18	18	15	22	17	18	20	17	16	21	20	19	22	20	15	16	19	14	16	23	20	20	24	18	19	15	23	20	17	20	18	16	18	22	19	23	18	16	18	15
K00529	0	0	0	0	0	0	0	0	0	0	0	0	0	0	0	0	0	0	0	0	0	0	0	0	0	0	0	0	0	0	0	0	0	0	0	0	0	0	0	1	0	0	0	0	0	0	0	0	0
K03453	26	17	20	16	20	22	17	18	17	19	20	21	19	20	20	14	19	21	23	19	15	17	20	22	21	10	21	18	22	17	13	16	21	16	24	17	22	21	18	19	20	21	21	18	18	19	21	21	23
K00796	22	22	22	24	23	22	23	23	23	23	23	22	21	22	20	21	22	23	24	23	22	22	24	22	23	21	22	23	24	22	22	24	23	23	22	22	22	23	22	23	23	23	23	23	22	23	22	22	22
K05339	0	0	0	1	0	0	1	0	0	0	0	0	0	0	0	0	1	0	0	0	0	0	0	0	0	0	0	0	0	1	0	0	0	0	0	0	0	0	0	0	0	0	0	0	0	0	0	0	0
K00027	18	17	12	19	12	14	14	17	16	14	16	14	12	15	15	15	19	13	15	16	17	18	15	14	14	19	16	13	17	16	19	21	15	16	14	18	18	16	15	17	13	13	21	15	19	15	14	17	14
K00794	24	24	24	23	26	26	24	25	23	25	26	24	22	25	26	22	23	26	27	25	24	24	25	25	26	23	24	24	27	25	24	26	25	24	26	24	26	24	25	25	25	25	26	24	24	24	26	26	25
K00793	24	22	24	21	25	26	22	24	22	24	25	24	21	24	25	21	22	25	26	24	23	24	25	24	25	22	23	23	27	23	22	24	24	23	26	21	25	22	23	24	24	24	25	23	23	23	25	24	24
K00791	34	36	39	31	37	42	35	35	35	35	42	38	39	35	29	36	34	41	40	39	36	38	35	38	38	33	35	40	39	34	35	35	38	36	42	36	40	34	37	35	40	39	38	35	37	37	41	36	38
K00790	31	40	34	43	36	35	37	39	39	36	38	34	35	34	35	40	40	36	38	40	40	42	39	34	36	42	35	36	41	40	42	46	36	40	33	41	37	37	38	38	36	35	42	38	42	36	34	36	33
K00836	0	2	1	1	1	1	1	0	2	1	1	0	5	0	1	3	1	0	1	2	1	2	0	0	0	2	0	1	1	1	1	1	1	1	0	2	0	1	2	1	0	1	0	1	1	1	1	0	0
K00837	14	12	15	11	17	15	13	14	13	15	13	15	14	15	10	10	10	15	15	13	12	12	15	15	16	7	12	15	14	13	9	9	15	13	13	12	15	14	14	15	14	16	13	15	12	15	14	14	16
K00835	0	2	1	1	1	1	1	0	2	1	1	0	5	0	1	3	1	0	1	2	1	2	0	0	0	2	0	1	1	1	1	2	1	1	0	2	0	1	2	1	0	1	1	1	2	1	1	0	0
K00832	10	1	2	4	1	2	2	2	2	1	2	4	2	3	2	2	5	2	2	2	1	2	2	3	3	1	4	1	2	2	1	1	2	1	3	1	3	5	2	3	2	2	3	3	3	2	2	3	4
K00833	12	9	9	8	11	8	9	10	9	10	6	8	11	11	15	8	9	6	11	10	7	9	11	7	9	8	8	7	12	10	7	9	9	8	7	8	8	10	9	11	7	9	9	10	9	8	7	9	9
K00830	1	1	1	1	1	1	1	1	2	2	2	1	2	3	1	1	2	1	4	4	1	3	4	1	2	1	1	1	5	1	1	4	1	2	1	1	1	1	1	4	1	2	4	1	2	1	1	1	1
K00831	24	25	24	22	26	26	23	24	24	23	26	25	23	24	20	22	23	26	26	24	24	24	27	25	25	18	23	24	27	23	22	24	25	24	26	26	27	24	24	24	26	26	27	25	26	24	25	25	25
K00839	0	1	0	0	0	0	0	0	1	1	1	0	0	0	6	1	1	0	1	1	0	2	0	0	0	1	0	0	1	0	0	1	0	0	0	0	0	0	0	0	0	0	2	0	1	0	0	0	1
K01126	15	21	15	22	20	18	19	20	19	19	20	16	19	18	18	18	20	17	23	21	20	23	22	17	18	26	17	16	26	20	22	29	16	21	15	22	18	17	19	21	17	17	24	19	23	18	17	20	15
K01129	19	22	20	19	18	23	18	19	20	19	26	21	19	18	16	22	21	23	23	24	23	24	20	21	21	24	20	23	26	18	24	26	21	22	24	22	23	19	21	19	22	21	25	19	25	21	24	20	21
K02470	33	41	35	38	37	39	36	37	38	34	42	35	36	35	33	38	39	38	42	41	39	43	40	37	36	38	34	37	44	37	41	45	37	38	38	42	41	36	37	37	37	37	45	37	44	36	38	38	35
K02471	6	1	2	1	1	1	1	2	2	1	1	2	2	2	1	1	2	1	1	2	1	1	1	1	2	0	2	1	1	1	1	1	2	1	2	1	3	3	1	2	1	1	2	2	1	2	1	2	2
K02472	0	2	1	1	1	1	1	1	2	2	1	1	2	1	7	1	1	1	1	0	1	1	1	1	1	3	0	1	0	1	1	1	1	1	0	1	1	1	1	1	1	1	1	1	1	1	1	1	1
K02474	7	8	7	7	11	7	8	8	8	8	4	7	10	7	7	7	5	6	7	6	7	6	9	5	7	8	5	6	6	9	6	6	7	8	5	8	6	7	8	7	6	7	5	8	7	8	5	7	5
K02477	12	12	14	10	16	15	12	14	11	14	16	15	15	13	10	10	11	15	21	16	13	16	16	14	16	10	10	15	23	13	10	15	15	14	13	12	16	12	14	15	14	15	19	13	15	15	15	13	15
K02478	1	1	0	0	0	0	0	0	1	0	1	0	0	0	6	1	1	0	0	1	0	1	0	0	0	1	0	0	0	0	0	0	0	0	0	0	0	0	0	0	0	0	1	0	1	0	0	0	1
K02479	0	0	0	0	0	0	0	0	0	1	1	0	1	0	0	0	1	0	3	2	0	2	1	0	0	0	0	0	4	0	0	3	0	1	0	0	0	0	0	2	0	0	3	0	2	0	0	0	0
K01267	10	6	4	5	5	7	4	4	5	4	8	6	3	4	3	3	9	5	8	7	6	8	5	7	6	6	6	5	10	4	6	8	5	5	7	7	8	6	5	5	5	5	10	4	9	5	6	7	6
K13292	18	19	13	20	13	14	15	16	18	14	19	14	17	15	16	19	22	14	19	21	17	22	16	14	14	21	15	14	22	16	20	25	14	16	14	19	17	17	16	18	14	14	23	16	22	15	15	16	13
K02856	3	3	5	2	4	6	3	4	3	4	6	6	3	4	2	2	2	6	5	3	4	3	4	6	7	2	3	8	3	3	2	1	6	4	6	3	7	4	4	4	5	6	5	4	2	6	7	4	7
K02585	1	4	2	4	2	1	3	4	3	3	3	2	3	2	9	4	3	3	4	4	3	4	4	2	2	4	2	2	5	4	3	5	3	4	1	4	2	3	3	3	3	2	4	3	4	2	2	2	3
K02854	0	0	0	0	0	0	0	0	0	0	0	0	0	0	0	0	1	0	1	1	0	1	0	0	0	0	0	0	1	0	0	1	0	0	0	0	0	0	0	0	0	0	1	0	1	0	0	0	0
K02855	0	0	0	1	0	0	1	0	1	0	0	0	0	0	1	2	0	0	0	0	0	0	0	0	0	1	0	0	0	0	1	0	0	0	0	0	0	0	0	0	0	0	0	0	1	0	0	0	0
K08696	0	0	0	0	0	0	0	0	0	0	0	0	0	0	0	0	0	0	0	0	0	0	0	0	0	0	0	0	0	0	0	0	0	0	0	0	0	0	0	1	0	0	0	0	0	0	0	0	0
K11748	0	0	0	0	0	0	0	0	0	1	1	0	1	0	0	0	0	0	2	1	0	1	1	0	0	0	0	0	3	0	0	2	0	1	0	0	0	0	0	1	0	0	2	0	1	0	0	0	0
K11749	25	28	27	27	28	28	27	27	28	27	29	26	29	27	24	28	27	27	30	29	27	30	28	27	27	27	26	27	31	27	28	31	28	27	27	29	28	27	28	27	27	28	29	27	30	27	27	27	26
K11743	1	1	0	1	1	1	1	1	1	1	1	1	1	0	1	1	1	0	1	0	1	1	1	1	1	2	1	1	1	1	1	1	1	1	0	1	1	1	1	1	1	1	1	1	1	1	1	1	1
K11741	1	1	1	1	1	1	1	1	1	1	1	1	1	2	1	1	1	1	1	1	1	1	2	1	1	2	1	1	1	1	1	1	1	1	1	1	1	1	1	3	1	1	1	1	1	1	1	1	1
K13920	0	0	0	1	0	0	1	0	0	0	0	0	1	1	1	0	1	0	0	1	0	1	0	0	0	0	0	0	0	1	0	1	0	0	0	0	1	0	0	0	0	0	0	0	0	0	0	1	0
K13921	0	0	0	1	0	0	1	0	0	0	0	0	0	0	1	0	1	0	0	0	0	0	0	0	0	0	0	0	0	1	0	0	0	0	0	0	0	0	0	0	0	0	0	0	0	0	0	0	0
K13922	1	2	2	6	2	1	3	3	3	4	2	3	2	2	3	3	3	1	2	2	5	3	3	2	3	8	3	3	2	3	6	5	2	3	2	3	3	3	3	3	1	2	3	2	3	4	1	3	2
K13923	0	0	0	1	0	0	1	0	0	0	0	0	0	0	1	0	1	0	0	0	0	0	0	0	0	0	0	0	0	1	0	0	0	0	0	0	0	0	0	0	0	0	0	0	0	0	0	0	0
K13924	0	0	0	0	0	0	0	0	1	0	1	0	1	1	0	0	1	1	1	2	0	1	1	0	1	0	1	0	2	0	0	1	0	1	0	0	0	1	1	2	1	1	1	1	1	0	1	0	1
K13927	3	3	2	1	2	2	2	3	2	2	2	3	2	3	2	2	2	2	2	2	2	1	2	2	2	2	3	2	2	2	2	1	3	2	3	3	4	3	2	3	2	3	3	2	2	3	2	3	3
K09922	4	7	7	6	10	6	8	8	7	8	5	5	9	7	7	6	4	7	9	7	6	8	8	5	6	6	5	5	10	9	6	8	7	8	4	7	6	5	8	8	7	7	6	7	7	6	5	6	5
K06201	11	14	13	10	15	15	14	11	14	13	12	11	17	12	12	13	11	14	12	12	11	13	12	12	10	11	12	11	12	13	11	12	11	12	14	14	12	11	14	11	13	13	10	12	12	11	12	12	11
K06200	16	7	5	9	5	8	6	6	7	5	8	9	5	7	6	4	11	6	7	7	6	7	7	9	7	6	9	6	7	5	6	8	6	6	7	7	9	10	6	9	6	6	10	6	10	6	7	9	9
K06207	26	26	26	26	27	28	26	27	26	26	29	26	24	27	23	24	27	28	29	28	26	28	27	27	27	24	26	25	30	26	26	29	26	26	28	27	29	26	26	27	28	27	29	27	28	26	27	27	27
K06206	8	7	5	7	5	4	6	6	7	5	5	6	5	6	18	7	7	5	5	6	7	6	6	6	6	8	6	5	6	6	6	6	6	5	5	6	7	7	6	7	5	6	7	6	8	5	5	6	7
K09924	0	0	0	0	0	0	0	0	0	0	0	0	0	0	0	0	0	0	0	0	0	0	0	0	0	1	0	0	0	0	0	0	0	0	0	0	0	0	0	0	0	0	0	0	0	0	0	0	0
K06208	4	5	3	4	2	2	3	3	5	3	3	2	7	3	4	7	4	2	4	5	3	5	5	2	3	4	3	3	4	4	4	6	4	4	2	5	2	4	4	3	3	3	3	4	5	3	3	3	2
K00759	20	22	20	20	18	21	19	20	21	20	25	21	20	19	23	23	22	23	23	24	23	23	21	21	20	25	21	23	25	19	23	25	22	22	23	22	21	21	20	20	22	21	26	20	25	22	23	21	21
K00758	2	0	0	2	0	0	0	0	0	0	0	1	0	0	1	0	1	0	0	0	0	0	1	1	1	0	1	0	0	0	0	0	0	0	0	0	0	1	0	1	0	0	0	0	0	0	0	0	1
K00752	3	0	0	0	0	0	0	0	0	0	0	1	0	1	0	0	1	0	0	1	0	0	0	0	1	0	1	0	0	0	0	0	0	0	1	0	0	1	0	0	0	0	0	0	0	0	0	1	0
K00757	20	26	24	18	25	28	22	24	23	23	26	25	25	22	19	22	18	26	24	22	24	23	24	25	24	19	22	26	24	23	22	22	26	23	26	26	28	22	25	22	25	26	24	23	23	25	26	24	24
K00756	7	8	5	13	6	4	8	8	8	7	8	5	5	6	8	10	11	5	7	9	9	11	8	5	6	13	7	6	8	8	11	13	5	9	4	8	6	8	7	7	6	5	9	7	11	6	5	6	5
K00754	9	20	15	19	19	13	19	16	19	19	16	12	26	17	18	20	17	12	20	21	19	23	20	14	13	26	12	16	21	19	21	27	16	18	10	20	12	16	20	18	13	15	19	17	21	17	12	15	12
K06001	9	17	17	15	19	17	17	16	16	19	15	16	20	15	19	18	10	16	17	15	18	17	17	15	18	20	13	19	17	16	17	15	18	17	14	16	15	14	18	15	15	18	14	16	16	18	16	15	15
K09766	6	6	4	4	4	6	4	4	5	3	6	4	6	3	4	7	5	5	5	6	4	6	4	4	4	4	3	4	5	4	4	5	4	4	5	5	5	4	5	3	4	4	4	4	5	3	5	4	3
K07150	11	10	8	13	8	7	10	9	11	10	8	9	11	9	9	11	11	6	8	9	10	10	9	9	8	14	10	9	9	9	13	11	9	9	6	10	8	10	11	10	6	8	10	9	11	10	7	10	8
K07151	0	1	0	0	0	0	0	0	1	1	0	0	0	0	6	1	0	0	0	0	1	0	0	0	0	1	0	0	0	0	0	0	0	0	0	0	0	0	0	0	0	0	0	0	0	0	0	0	1
K07152	1	1	1	0	1	0	1	1	1	1	2	1	2	3	1	1	2	1	4	4	1	3	3	1	1	0	1	1	5	1	1	4	1	2	1	1	1	1	1	4	1	1	3	1	2	1	1	1	1
K07154	13	16	22	10	22	25	16	18	15	19	24	21	18	18	11	13	13	26	26	20	16	19	19	22	23	9	16	23	26	17	12	14	22	17	23	15	23	15	18	18	24	23	22	18	17	21	25	18	23
K07156	0	0	0	0	0	0	0	0	0	1	1	0	1	0	0	0	0	0	2	1	0	1	1	0	0	0	0	0	3	0	0	2	0	1	0	0	0	0	0	1	0	0	2	0	1	0	0	0	0
K07157	0	0	0	0	0	0	0	0	0	0	0	0	0	1	0	0	0	0	0	0	0	0	1	0	0	0	0	0	0	0	0	0	0	0	0	0	0	0	0	1	0	0	0	0	0	0	0	0	0
K07406	2	6	4	8	4	4	5	5	6	6	5	5	7	3	5	8	5	3	5	6	8	8	6	4	4	15	5	7	7	5	10	10	5	6	3	6	4	5	6	5	3	4	7	4	9	7	4	4	3
K07407	26	33	30	32	37	36	33	32	32	32	34	32	30	30	29	29	31	32	35	33	33	36	35	31	32	35	29	32	37	32	33	36	31	32	33	34	33	29	31	31	32	32	37	32	35	33	31	32	29
K07404	3	4	3	4	5	5	4	4	4	3	6	5	4	4	3	3	6	4	6	6	6	6	6	5	4	7	4	5	7	3	6	6	5	5	4	5	6	4	3	5	4	4	8	4	8	5	4	5	4
K07405	10	11	15	8	16	16	12	13	11	14	13	14	14	14	9	10	7	16	13	10	11	10	14	14	15	7	13	14	11	12	9	7	14	12	16	11	14	11	13	12	15	16	9	13	9	14	15	13	15
K07402	16	12	9	14	9	14	9	12	12	10	15	12	8	11	10	10	16	12	12	13	13	14	12	13	12	15	13	10	14	10	15	16	11	11	14	12	16	12	12	13	11	11	16	10	15	11	13	15	12
K07403	2	1	1	2	1	1	1	1	1	1	2	1	1	1	1	1	2	1	3	2	1	2	2	2	2	1	1	1	4	1	1	3	0	1	0	1	1	2	1	3	1	1	3	1	2	1	1	1	2
K01808	28	34	30	32	31	32	29	31	32	31	33	29	31	29	27	32	28	30	31	32	34	33	33	31	30	37	30	32	33	30	36	36	31	31	31	35	33	30	33	30	30	31	32	30	33	32	32	32	29
K01809	21	25	24	20	25	24	24	23	24	22	24	23	26	23	21	24	22	24	24	24	22	25	24	23	23	19	21	23	23	23	21	22	22	23	23	26	23	22	24	23	25	24	22	24	23	22	24	23	23
K01802	20	20	28	12	26	30	21	22	20	24	27	27	27	24	15	20	15	31	26	23	21	21	23	26	27	13	23	28	23	21	16	15	27	22	31	20	27	21	23	24	29	29	21	23	19	25	30	22	28
K01803	22	26	20	27	23	21	25	23	25	23	23	18	26	22	30	25	27	19	26	27	23	29	24	19	20	28	20	19	28	25	26	31	21	24	18	26	21	22	24	24	19	20	27	23	27	21	19	23	19
K01804	5	7	7	4	7	9	6	7	6	6	10	10	6	6	4	4	6	9	9	7	8	7	7	10	10	6	6	11	7	6	6	5	9	7	9	7	11	6	6	7	9	9	10	7	7	10	10	8	10
K01805	2	5	2	6	3	2	4	4	5	3	3	3	4	4	5	7	4	4	4	4	5	4	6	2	3	6	3	3	4	5	5	7	3	6	1	6	3	4	3	4	4	3	5	5	6	3	3	3	3
K01807	2	4	3	4	2	2	4	2	4	3	3	2	7	2	10	5	5	2	5	5	3	6	2	2	1	5	2	3	6	4	3	5	3	3	1	3	1	3	3	4	2	2	5	3	4	3	2	2	2
K01664	1	0	0	0	0	0	0	0	0	0	1	0	0	0	0	0	1	0	1	1	0	1	0	0	0	0	0	0	1	0	0	0	0	0	0	0	1	0	0	0	0	0	1	0	1	0	0	0	0
K01665	12	11	15	10	17	16	13	13	12	14	14	15	14	14	9	10	10	17	14	12	12	11	15	15	16	7	14	15	12	12	9	8	14	12	17	11	14	12	13	13	16	16	10	14	10	14	16	13	16
K01666	5	5	4	2	4	7	4	3	4	4	7	5	7	3	3	5	4	4	7	7	4	7	4	4	4	6	3	5	8	3	5	6	5	4	5	5	5	4	5	4	4	4	7	3	6	5	6	5	4
K01667	5	10	7	8	11	6	9	9	9	9	5	6	9	8	8	9	5	7	7	6	8	7	10	6	7	7	6	6	7	10	8	9	8	9	4	10	7	7	9	7	7	8	6	9	7	7	5	7	6
K01661	6	5	9	4	7	11	6	6	6	7	10	10	6	7	3	5	6	12	7	6	7	5	6	10	9	3	8	10	6	6	4	3	8	7	12	5	9	6	6	7	11	10	6	7	5	8	11	7	10
K01662	29	33	34	27	33	39	30	32	31	32	39	33	36	32	26	33	30	36	40	37	32	37	32	34	35	30	29	36	39	32	31	34	36	31	38	33	39	30	34	32	34	35	37	32	34	34	37	34	34
K01669	1	1	1	0	0	0	0	0	1	0	1	1	1	1	1	1	1	1	2	2	1	2	2	1	1	0	1	0	2	0	0	2	0	1	1	0	1	1	1	2	1	1	2	1	1	1	1	1	1
K02863	27	29	28	28	29	30	28	28	29	28	31	27	29	28	31	29	29	29	31	31	28	32	29	28	28	29	27	28	32	28	29	31	28	28	29	30	30	27	29	29	28	29	32	28	31	28	29	29	28
K02860	27	29	28	27	29	30	28	28	28	27	30	27	28	27	25	28	28	29	30	30	28	30	28	28	28	27	27	28	31	28	28	30	28	27	29	29	30	27	28	27	28	29	30	28	30	28	29	28	27
K02867	27	29	28	28	29	30	28	28	29	28	31	27	29	28	31	29	29	29	31	31	28	32	29	28	28	29	27	28	32	28	29	32	28	28	29	30	30	27	29	29	28	29	32	28	31	28	29	29	28
K02866	0	0	0	0	0	0	0	0	0	0	0	0	0	0	6	1	0	0	0	0	0	0	0	0	0	1	0	0	0	0	0	0	0	0	0	0	0	0	0	0	0	0	0	0	0	0	0	0	1
K02864	25	27	25	27	27	25	26	27	27	26	27	26	24	26	29	25	27	26	29	28	27	28	28	26	26	27	26	26	30	27	27	30	26	27	26	28	27	26	26	28	26	27	30	27	29	27	26	26	26
K02869	0	0	0	0	0	0	0	0	0	0	0	0	0	0	6	1	0	0	0	0	0	0	0	0	0	1	0	0	0	0	0	0	0	0	0	0	0	0	0	0	0	0	0	0	0	0	0	0	1
K05362	1	0	0	1	0	0	1	0	1	0	0	0	0	0	0	0	1	1	0	1	0	1	0	0	0	0	1	0	0	0	0	0	0	0	0	0	0	0	0	1	1	0	1	0	0	0	0	0	0
K05365	1	0	0	0	0	0	0	0	0	0	0	0	0	0	0	0	0	0	0	0	0	0	0	0	0	0	0	0	0	0	0	0	0	0	0	0	0	0	0	1	0	0	0	0	0	0	0	0	0
K03402	22	20	20	22	18	23	20	20	20	18	23	22	16	19	17	19	24	23	19	20	22	21	19	22	21	21	22	21	20	19	22	22	20	21	24	21	24	21	19	20	23	20	23	20	22	21	23	22	22
K03406	82	90	64	89	64	81	67	80	80	73	93	73	75	65	68	94	80	73	84	91	95	100	84	67	78	130	75	76	103	76	106	120	71	86	73	92	81	75	83	77	70	67	100	72	103	81	76	81	60
K03407	9	19	13	16	11	13	13	14	17	14	17	10	23	12	13	23	13	13	16	19	16	21	17	11	13	24	12	15	19	15	20	23	14	16	10	19	12	13	17	14	12	13	15	14	18	14	13	12	10
K03404	3	0	0	0	0	0	0	0	0	0	0	1	0	1	0	0	1	0	0	1	0	0	0	0	1	0	1	0	0	0	0	0	0	0	1	0	0	1	0	1	0	0	0	0	0	0	0	0	0
K03405	4	0	1	0	0	0	0	1	1	0	1	1	1	2	0	0	1	1	1	1	0	0	2	1	1	0	1	0	1	0	0	1	0	0	1	0	1	1	1	2	1	1	0	1	1	1	1	1	1
K03408	13	29	20	27	17	17	20	21	27	23	23	15	35	17	21	37	21	17	24	28	26	31	24	15	18	41	17	23	28	24	32	37	21	26	13	29	16	21	26	21	17	18	23	22	29	22	18	18	14
K03409	5	9	7	9	4	4	6	6	8	7	6	4	12	5	7	13	6	5	6	9	8	9	7	4	5	14	6	7	7	7	10	12	6	7	3	9	4	7	9	6	5	5	5	7	8	6	5	5	3
K02315	15	20	13	19	14	19	15	16	18	14	21	14	14	12	16	20	19	15	18	20	19	22	15	15	15	24	14	15	21	15	23	24	16	17	16	21	19	15	17	15	14	14	23	15	23	15	16	17	13
K02314	28	30	29	29	30	31	29	29	30	29	32	28	31	28	26	29	29	30	32	32	29	32	30	29	29	30	28	29	33	29	30	32	29	29	29	31	31	28	30	30	29	30	33	29	31	29	30	29	28
K02316	27	29	28	27	29	30	27	28	28	27	31	27	29	27	24	28	28	29	31	31	28	31	29	27	28	28	27	28	32	27	29	31	28	28	29	29	30	27	29	28	28	29	31	28	31	28	29	28	27
K02313	27	30	28	28	29	30	28	29	29	28	32	28	30	28	25	28	29	29	33	32	28	33	30	28	29	28	27	29	35	28	29	33	29	29	29	30	30	27	29	30	29	29	33	28	32	28	29	29	28
K02312	0	0	0	1	0	0	1	0	1	0	0	0	0	0	1	2	0	0	0	0	0	0	0	0	0	1	0	0	0	0	1	0	0	0	0	0	0	0	0	0	0	0	0	0	1	0	0	0	0
K02319	0	1	0	0	0	0	1	0	1	1	0	0	1	0	12	1	1	0	0	0	1	0	0	0	0	2	0	0	0	1	0	1	0	0	0	0	0	0	0	0	0	0	0	0	1	0	0	0	1
K07090	39	40	36	34	37	39	35	39	38	36	43	36	38	39	33	36	38	39	43	43	38	42	41	37	38	34	35	36	45	39	37	42	38	38	39	41	42	37	38	42	38	38	45	38	41	37	39	41	37
K07093	0	0	0	0	0	0	0	0	0	0	0	0	0	0	0	0	0	0	0	0	0	0	0	0	0	0	0	0	0	0	0	0	0	0	0	0	0	0	0	1	0	0	0	0	0	0	0	0	0
K07095	38	40	36	35	36	39	36	35	38	36	42	35	39	34	43	39	40	37	40	41	37	41	36	37	34	38	37	36	42	35	38	42	36	35	40	40	38	35	38	35	36	37	40	35	42	35	38	37	37
K07094	0	1	0	0	0	0	1	0	0	1	1	0	1	0	6	1	1	0	2	1	1	1	1	0	0	1	0	0	3	0	0	2	0	1	0	0	0	0	0	1	0	0	2	0	1	0	0	0	1
K07096	0	2	2	1	1	1	2	1	2	2	1	0	5	1	7	4	1	1	2	2	1	3	1	1	1	4	0	1	2	2	2	2	2	1	0	2	0	1	2	1	1	1	1	1	2	1	1	1	1
K07099	8	9	6	14	6	5	8	10	10	8	7	6	6	8	10	11	10	6	6	8	10	8	9	7	7	12	8	7	8	10	12	12	8	9	5	9	7	9	8	9	6	6	9	9	10	8	6	8	6
K07098	32	37	35	35	35	37	34	35	36	33	41	37	30	33	35	36	34	39	38	36	39	37	38	38	37	37	36	40	38	34	38	36	38	35	40	38	40	35	34	34	39	38	40	36	40	38	40	35	39
K11175	23	27	24	26	27	26	25	27	26	26	27	26	24	26	23	24	25	25	28	27	27	28	28	25	27	25	23	26	29	26	27	29	26	27	24	27	29	25	26	27	25	26	29	26	28	27	26	27	25
K11177	0	0	0	0	0	0	0	0	0	0	0	0	0	0	0	0	0	0	0	0	0	0	0	0	0	0	0	0	0	0	0	0	0	0	0	0	0	0	0	1	0	0	0	0	0	0	0	0	0
K11176	0	0	0	0	0	0	0	0	0	0	0	0	0	0	6	1	0	0	0	0	0	0	0	0	0	1	0	0	0	0	0	0	0	0	0	0	0	0	0	0	0	0	0	0	0	0	0	0	1
K11178	0	0	0	0	0	0	0	0	0	0	0	0	0	0	0	0	0	0	0	0	0	0	0	0	0	0	0	0	0	0	0	0	0	0	0	0	0	0	0	1	0	0	0	0	0	0	0	0	0
K00322	0	0	0	0	0	0	0	0	0	0	0	0	0	1	0	0	0	0	0	0	0	0	1	0	0	0	0	0	0	0	0	0	0	0	0	0	0	0	0	0	0	0	0	0	0	0	0	0	0
K00320	0	0	0	0	0	0	0	0	0	0	0	0	0	0	6	1	0	0	0	0	0	0	0	0	0	1	0	0	0	0	0	0	0	0	0	0	0	0	0	0	0	0	0	0	0	0	0	0	1
K00324	1	1	1	0	1	1	1	1	1	1	1	1	1	1	1	1	1	0	2	2	1	2	0	0	1	1	1	0	2	1	0	2	1	1	1	1	1	1	1	2	1	1	2	1	1	1	1	1	1
K00325	1	0	0	0	0	0	0	0	1	0	0	0	0	0	0	0	0	0	0	1	0	0	0	0	0	0	0	0	0	0	0	0	0	1	0	0	0	0	0	1	0	0	1	0	0	0	0	0	0
K05945	0	0	0	0	0	0	0	0	0	0	0	0	0	0	0	0	0	0	0	0	0	0	0	0	0	1	0	0	0	0	0	0	0	0	0	0	0	0	0	0	0	0	0	0	0	0	0	0	0
K05946	12	7	6	8	6	8	6	8	7	5	8	7	5	8	7	7	10	7	7	8	6	7	7	7	7	5	7	5	8	8	6	8	7	7	8	7	9	8	6	9	7	6	10	8	8	6	7	8	7
K06944	0	0	0	0	0	0	0	0	0	0	0	0	0	0	6	1	0	0	0	0	0	0	0	0	0	1	0	0	0	0	0	0	0	0	0	0	0	0	0	0	0	0	0	0	0	0	0	0	1
K06946	0	0	0	0	0	0	0	0	0	1	1	0	0	0	0	0	0	0	2	1	0	1	1	0	0	0	0	0	3	0	0	2	0	1	0	0	0	0	0	1	0	0	2	0	1	0	0	0	0
K06415	1	4	2	3	2	1	2	3	3	2	2	2	2	3	2	4	3	2	2	2	3	2	5	2	2	2	2	2	2	3	3	4	2	3	1	4	2	3	2	3	3	2	2	3	3	2	2	2	2
K06940	4	12	8	6	5	7	7	5	10	7	10	5	18	5	7	13	9	6	10	12	8	15	6	6	5	13	5	9	11	6	10	13	8	7	5	13	7	7	10	7	6	8	10	7	11	8	7	6	5
K06941	27	30	28	26	29	30	27	28	28	28	32	28	29	27	24	27	28	29	32	31	29	32	30	28	29	28	27	29	34	28	29	32	28	28	30	30	31	27	29	29	29	29	33	28	31	28	30	29	28
K06942	27	30	28	28	29	30	28	28	29	28	31	27	29	28	31	29	29	29	31	31	28	32	29	28	28	29	27	28	33	28	29	32	28	28	29	30	30	27	29	29	28	29	32	28	31	28	29	29	28
K06943	0	0	0	0	0	0	0	0	0	0	0	0	0	0	6	1	0	0	0	0	0	0	0	0	0	1	0	0	0	0	0	0	0	0	0	0	0	0	0	0	0	0	0	0	0	0	0	0	1
K10806	2	1	1	1	1	1	1	1	1	1	1	1	1	2	1	1	1	1	1	1	1	1	1	1	1	0	2	1	1	1	1	0	2	1	2	1	2	2	1	2	1	1	2	1	1	2	1	2	1
K10804	1	1	1	0	1	0	0	1	1	1	2	1	1	2	1	1	2	0	5	4	0	4	2	0	1	0	0	1	6	1	1	5	1	1	0	1	0	1	1	3	0	1	5	0	3	1	0	1	0
K06948	1	1	1	2	1	1	1	1	1	0	1	1	1	1	1	0	3	1	1	1	0	2	0	0	0	0	1	0	1	1	0	1	0	1	0	1	0	1	0	1	1	0	1	1	0	0	0	1	0
K06949	27	29	28	28	29	30	28	28	28	28	30	28	29	27	25	28	29	29	31	30	28	30	29	28	28	28	27	28	32	28	29	31	28	28	29	29	30	27	28	27	28	28	31	28	31	28	29	28	27
K09138	0	0	0	0	0	0	0	0	0	0	0	1	0	0	0	0	0	0	0	0	0	0	0	0	0	0	0	0	0	0	0	0	0	0	0	0	1	0	0	0	0	0	0	0	0	0	0	0	0
K09134	1	3	2	2	2	2	3	1	3	2	3	2	6	2	3	4	3	2	2	3	2	4	2	2	1	4	2	3	2	2	2	3	2	2	1	3	1	2	3	3	2	2	3	2	3	2	2	2	1
K09136	0	1	0	0	0	0	1	0	1	1	0	0	1	0	6	1	1	1	0	0	1	0	0	0	1	2	1	0	0	0	0	0	0	1	0	1	0	0	0	0	1	1	0	1	0	0	1	0	1
K09137	2	1	1	1	1	1	1	1	1	1	1	1	1	2	1	1	1	1	1	1	1	1	1	1	1	0	2	1	1	1	1	0	2	1	2	1	2	2	1	2	1	1	2	2	1	1	1	2	2
K09131	1	1	1	0	1	0	1	1	1	1	2	1	1	2	1	1	2	1	4	3	1	3	2	1	1	0	1	1	5	1	1	4	1	1	1	1	1	1	1	3	1	1	3	1	2	1	1	1	1
K09132	0	1	0	1	0	0	1	0	1	0	0	1	0	0	0	0	0	0	0	0	1	0	1	1	0	1	0	1	0	0	1	1	0	1	0	1	0	1	0	1	0	0	1	1	1	1	0	0	0
K05808	26	26	25	25	27	28	24	27	25	26	28	26	23	25	21	23	25	28	28	27	26	27	28	26	27	24	26	26	29	25	26	28	26	26	28	27	29	25	26	27	27	27	29	26	27	26	27	27	26
K05804	0	1	0	1	1	0	1	0	1	0	0	1	1	0	1	1	1	0	0	0	1	0	1	1	0	2	0	1	0	0	1	1	1	1	0	1	0	1	0	1	0	0	1	1	1	1	0	0	0
K05807	11	12	16	8	17	16	13	13	11	14	15	15	14	14	9	10	9	17	16	13	12	12	14	14	15	7	13	15	15	13	9	9	15	13	17	12	15	11	14	13	16	17	12	14	11	14	16	13	15
K05801	5	3	7	2	4	8	3	4	3	3	8	7	3	4	2	3	4	10	5	4	4	3	5	8	7	1	6	8	4	4	2	1	7	4	10	3	8	4	4	4	9	7	5	5	3	6	9	5	9
K05803	0	0	0	0	0	0	0	0	0	0	0	0	0	1	0	0	0	0	0	0	0	0	1	0	0	0	0	0	0	0	0	0	0	0	0	0	0	0	0	0	0	0	0	0	0	0	0	0	0
K01046	0	0	0	0	0	0	0	0	0	0	0	0	0	0	0	0	0	0	0	0	0	0	0	0	0	0	0	0	0	0	0	0	0	0	0	0	0	0	0	1	0	0	0	0	0	0	0	0	0
K02068	1	2	1	4	1	1	2	2	2	3	1	1	1	1	2	3	2	1	0	1	3	2	2	1	2	8	3	2	1	2	5	4	1	2	0	1	1	2	2	2	1	1	1	1	1	2	1	2	1
K04561	0	0	0	0	0	0	0	0	0	0	0	0	0	0	0	0	0	1	0	0	0	0	0	0	0	0	0	0	0	0	0	0	0	0	0	0	0	0	0	0	1	0	0	0	0	0	0	0	0
K01042	4	2	1	3	1	1	2	2	2	1	3	3	2	3	7	2	4	2	2	3	2	3	3	3	2	4	3	2	2	1	3	3	2	2	2	2	3	3	2	3	2	2	3	2	4	2	2	2	3
K05568	6	10	6	6	7	8	7	8	8	6	8	9	8	7	6	6	6	7	8	8	9	8	8	8	7	8	7	8	9	7	9	9	8	8	7	10	10	8	8	9	6	9	12	8	10	9	8	8	7
K05567	1	2	1	1	1	1	1	1	1	1	1	2	1	1	1	1	1	1	1	1	2	1	1	1	1	2	1	2	1	1	1	1	1	2	1	2	2	1	1	2	1	2	2	1	2	2	1	1	1
K01048	3	1	1	0	1	4	1	1	1	1	3	2	1	2	0	1	2	3	2	2	1	2	2	2	2	0	2	1	2	1	1	1	1	1	3	1	4	1	1	1	2	2	2	1	1	1	3	3	2
K02066	19	14	19	11	19	18	15	17	14	17	18	18	18	19	12	12	13	20	23	19	14	17	19	18	19	8	17	17	24	15	11	15	17	16	20	13	18	16	17	19	19	20	19	17	16	17	19	17	19
K01322	6	6	7	6	9	7	7	7	6	7	6	5	8	7	6	6	5	7	7	7	4	6	9	6	6	4	8	5	7	8	5	5	6	5	8	6	5	5	7	7	7	8	4	7	5	5	6	6	6
K02065	19	13	18	11	19	18	15	16	14	16	17	18	17	18	11	12	13	20	21	17	13	15	18	18	19	8	17	17	21	15	11	13	17	15	20	13	18	16	16	18	19	20	17	17	15	17	19	16	19
K02243	1	1	1	2	1	1	2	1	1	1	1	0	1	1	2	0	3	1	1	1	0	2	0	1	0	0	1	0	1	1	0	1	0	1	0	1	0	1	0	1	1	0	1	1	0	0	0	1	1
K02241	4	6	4	4	3	3	3	4	5	3	4	3	6	3	4	7	4	3	4	5	4	5	4	3	3	4	3	4	4	4	4	5	4	4	2	6	3	4	4	3	3	3	3	4	4	3	3	3	2
K02670	0	0	0	0	0	0	0	0	0	0	0	0	0	0	0	0	0	0	0	0	0	0	0	0	0	0	0	0	0	0	0	0	0	0	0	0	0	0	0	1	0	0	0	0	0	0	0	0	0
K00811	13	13	17	12	18	17	15	16	13	17	14	16	15	16	11	13	9	17	14	12	14	12	15	15	17	13	16	17	12	15	14	10	17	14	18	13	16	14	16	14	16	17	12	15	11	17	17	15	16
K00812	8	9	12	9	10	12	9	11	10	12	14	12	9	11	13	10	9	14	13	12	13	11	11	12	13	13	12	14	14	9	11	11	11	12	14	9	12	9	11	13	13	13	13	10	11	12	14	10	13
K00817	26	32	28	27	29	29	28	28	30	29	31	27	34	27	31	32	28	28	34	33	30	35	30	26	28	31	24	30	37	28	30	35	30	29	26	32	30	28	31	30	27	29	34	28	33	29	29	28	27
K00818	8	10	12	8	14	13	11	11	10	11	10	12	12	10	8	8	7	13	11	9	10	9	11	11	13	6	8	13	9	11	7	6	12	11	10	10	12	10	11	11	13	13	9	11	8	12	12	10	12
K00819	0	0	0	0	0	0	0	0	1	0	0	0	1	0	0	0	0	0	0	0	0	0	0	0	1	1	0	0	0	0	0	0	0	1	0	0	0	0	0	1	0	0	0	0	0	0	0	0	0
K02530	1	0	1	1	0	0	1	0	1	0	0	0	1	1	1	0	2	1	1	1	0	1	0	1	0	0	1	0	1	1	0	1	0	1	0	0	0	1	0	1	1	0	1	1	0	0	0	1	1
K02245	1	1	1	2	1	1	2	1	1	1	1	0	1	1	2	0	3	1	1	1	0	2	0	1	0	0	1	0	1	1	0	1	0	1	0	1	0	1	0	1	1	0	1	1	0	0	0	1	1
K02244	1	0	1	2	1	1	2	0	1	0	1	0	1	1	2	0	3	1	1	1	0	1	0	1	0	0	1	0	1	1	0	1	0	1	0	0	0	1	0	1	1	0	1	1	0	0	0	1	1
K01499	0	0	0	0	0	0	0	0	1	1	0	0	1	1	6	1	0	0	0	0	0	0	1	0	0	1	0	0	0	0	0	1	0	0	0	0	0	0	0	1	0	0	0	0	0	0	0	0	1
K01493	24	29	27	26	29	30	28	27	28	28	30	26	29	26	30	28	26	29	30	29	28	30	27	27	27	29	26	28	30	28	28	30	28	27	29	29	29	26	28	26	28	28	30	27	29	28	29	28	27
K01492	3	1	1	1	1	1	1	1	1	1	1	1	1	1	1	1	1	1	1	1	1	1	1	1	1	1	1	1	1	1	1	1	1	1	1	1	1	1	1	1	1	1	1	1	1	1	1	1	1
K01491	55	60	57	56	59	61	57	57	58	56	63	56	59	56	51	57	59	59	64	64	57	64	59	57	58	56	55	57	66	57	59	64	57	57	60	60	64	55	59	59	58	58	65	57	63	57	59	58	56
K01497	1	0	0	0	0	0	0	0	0	0	1	0	0	0	0	0	0	1	0	1	0	1	0	0	1	0	0	0	1	0	0	0	0	1	0	0	0	0	0	1	1	1	1	1	0	0	1	0	0
K01496	2	2	1	2	1	1	2	1	2	2	2	1	2	2	7	2	4	2	4	4	1	4	3	1	1	2	2	1	6	1	1	4	1	2	1	2	1	1	2	4	2	2	4	1	3	1	1	2	2
K01495	20	21	21	24	23	21	22	22	22	22	22	21	20	21	19	21	22	22	23	22	22	23	24	21	22	21	21	22	24	21	23	24	21	23	21	22	20	22	21	22	22	22	22	22	23	22	21	21	21
K01494	5	2	1	3	1	1	2	1	2	2	2	3	2	2	8	2	3	1	2	2	2	2	3	3	2	3	3	2	2	1	2	2	1	2	1	2	2	3	1	4	1	1	2	2	3	2	1	2	3
K02418	4	8	6	10	6	7	6	7	8	7	7	6	8	5	7	11	6	6	6	7	9	8	8	5	6	15	6	8	8	7	11	11	7	8	5	8	6	6	7	6	5	5	7	7	9	8	6	6	4
K02419	8	12	8	12	8	9	9	10	11	9	11	9	11	8	9	13	9	8	9	10	12	11	11	8	9	18	9	10	11	9	14	14	9	11	8	12	9	9	10	10	8	8	11	9	13	10	9	9	7
K02412	6	11	7	12	7	5	8	9	10	9	8	8	10	7	9	12	8	6	8	9	12	10	11	7	7	18	8	10	9	9	14	14	8	11	5	12	7	9	10	9	6	7	9	9	12	10	7	8	6
K02413	5	10	6	7	7	8	7	7	8	6	9	7	10	6	6	10	7	7	7	8	9	9	9	7	7	11	6	8	8	7	9	10	8	9	7	10	8	7	8	8	7	7	9	7	11	8	7	7	6
K02410	8	12	8	12	8	9	9	10	11	9	11	9	11	8	9	13	9	8	9	10	12	12	11	8	9	18	9	10	11	9	14	14	9	11	8	12	9	9	10	10	8	8	11	9	13	10	9	10	7
K02411	5	8	5	6	4	4	5	6	7	5	6	5	8	5	5	9	6	4	5	7	6	7	7	4	4	7	4	6	6	6	6	9	5	7	3	8	5	6	6	6	4	5	6	6	8	6	4	4	4
K02416	8	12	8	12	8	9	9	10	11	9	11	9	11	8	9	13	9	8	9	10	12	11	11	8	9	18	9	10	11	9	14	14	9	11	8	12	9	9	10	10	8	8	11	9	13	10	9	9	7
K02417	8	11	8	11	8	9	8	9	10	9	10	8	10	8	8	13	9	8	9	10	11	11	10	8	9	17	9	9	10	9	14	14	9	10	8	11	9	9	10	9	8	8	10	9	12	9	9	9	7
K02414	3	1	1	0	1	4	1	1	1	1	3	2	1	1	0	1	1	3	1	1	1	1	1	2	2	0	1	1	2	1	1	0	1	1	3	1	3	1	1	1	2	1	2	1	1	1	3	2	2
K02415	3	4	3	5	2	2	3	3	4	5	3	2	6	3	4	6	3	2	3	4	5	5	4	2	3	10	3	4	3	3	7	6	3	4	1	4	1	4	5	3	2	2	2	3	4	4	2	2	2
K00121	1	1	1	0	0	0	0	0	1	0	1	0	0	1	1	1	1	1	1	1	1	1	1	0	1	0	1	0	1	0	0	1	0	1	1	0	0	0	0	2	1	1	1	1	1	0	1	0	0
K13051	0	0	0	0	0	0	0	0	0	0	0	0	0	0	0	0	0	0	0	0	0	0	0	0	0	0	0	0	0	0	0	0	0	0	0	0	0	0	0	1	0	0	0	0	0	0	0	0	0
K13052	5	6	4	5	5	7	5	4	4	3	7	5	4	4	4	3	8	5	6	6	5	7	3	6	4	6	4	4	6	4	5	6	4	4	6	6	6	4	4	4	5	4	8	4	6	5	5	6	5
K03238	0	0	0	0	0	0	0	0	0	0	0	0	0	0	6	1	0	0	0	0	0	0	0	0	0	1	0	0	0	0	0	0	0	0	0	0	0	0	0	0	0	0	0	0	0	0	0	0	1
K03231	0	0	0	0	0	0	0	0	0	0	0	0	0	0	6	1	0	0	0	0	0	0	0	0	0	1	0	0	0	0	0	0	0	0	0	0	0	0	0	0	0	0	0	0	0	0	0	0	1
K03232	0	0	0	0	0	0	0	0	0	0	0	0	0	0	6	1	0	0	0	0	0	0	0	0	0	1	0	0	0	0	0	0	0	0	0	0	0	0	0	0	0	0	0	0	0	0	0	0	1
K03237	0	0	0	0	0	0	0	0	0	0	0	0	0	0	6	1	0	0	0	0	0	0	0	0	0	1	0	0	0	0	0	0	0	0	0	0	0	0	0	0	0	0	0	0	0	0	0	0	1
K03236	0	0	0	0	0	0	0	0	0	0	0	0	0	0	6	1	0	0	0	0	0	0	0	0	0	1	0	0	0	0	0	0	0	0	0	0	0	0	0	0	0	0	0	0	0	0	0	0	1
K12234	1	2	1	1	1	1	1	1	2	1	0	1	1	1	12	2	1	1	1	1	1	1	1	1	1	3	1	1	1	1	1	1	1	1	1	1	1	1	1	2	1	1	1	1	1	1	1	1	2
K13942	0	0	0	0	0	0	0	0	0	0	0	0	0	0	6	1	0	0	0	0	0	0	0	0	0	1	0	0	0	0	0	0	0	0	0	0	0	0	0	0	0	0	0	0	0	0	0	0	1
K13940	3	7	3	6	5	6	5	4	6	3	7	4	3	3	5	6	7	4	6	7	6	8	5	5	4	7	3	5	7	4	8	9	4	5	4	7	5	5	4	4	4	4	9	5	10	5	5	5	4
K03540	0	0	0	0	0	0	0	0	0	0	0	0	0	0	6	1	0	0	0	0	0	0	0	0	0	1	0	0	0	0	0	0	0	0	0	0	0	0	0	0	0	0	0	0	0	0	0	0	1
K06331	1	4	2	4	2	1	3	3	3	2	2	2	2	2	3	4	3	2	2	3	4	3	4	2	2	4	2	3	3	4	4	5	3	4	1	4	3	3	2	3	2	2	4	4	4	3	2	2	2
K06330	0	0	0	0	0	0	0	0	0	0	0	0	0	0	0	0	1	0	0	0	0	0	0	0	0	0	0	0	0	0	0	0	0	0	0	0	0	0	0	0	0	0	0	0	0	0	0	0	0
K07138	12	16	11	16	10	9	13	14	16	13	13	11	18	11	13	19	15	9	12	15	16	17	13	10	12	23	12	13	14	15	18	19	13	14	8	16	12	14	15	14	9	11	16	13	17	14	11	11	10
K07139	19	23	22	23	24	25	22	22	22	23	24	21	19	20	19	22	20	25	23	22	23	23	24	23	24	23	22	23	24	22	24	23	22	23	24	24	24	21	22	21	24	23	23	23	23	22	24	22	22
K07132	1	1	1	1	1	1	1	1	1	1	1	1	1	1	1	1	1	1	1	1	1	1	1	1	1	1	1	1	1	1	1	1	1	1	1	1	1	1	1	1	1	1	1	1	1	1	1	1	1
K07133	62	64	63	45	64	75	58	59	60	61	72	65	65	58	82	60	61	71	68	66	62	65	61	64	63	59	61	61	69	60	56	60	65	59	77	63	71	58	60	58	67	67	71	60	71	62	71	63	66
K07130	9	12	7	14	9	7	9	11	11	9	10	8	7	9	10	11	13	8	9	11	13	12	10	9	9	17	9	9	11	11	15	17	8	12	6	13	9	11	10	11	8	8	12	10	13	10	8	10	8
K07131	0	0	0	0	0	0	0	0	0	0	0	0	0	0	0	0	0	0	0	0	0	0	0	0	0	0	0	0	0	0	0	0	0	0	0	0	0	0	0	1	0	0	0	0	0	0	0	0	0
K07137	38	42	35	37	37	40	35	37	39	36	42	36	39	35	33	40	38	37	40	41	39	42	39	37	36	39	35	37	43	37	40	45	39	37	39	43	42	38	39	35	36	37	44	37	44	38	38	38	36
K07134	0	0	0	0	0	0	0	0	0	0	0	0	0	0	6	1	0	0	0	0	0	0	0	0	0	1	0	0	0	0	0	0	0	0	0	0	0	0	0	0	0	0	0	0	0	0	0	0	1
K07135	0	0	0	0	0	0	0	0	0	0	0	0	0	0	6	1	0	0	0	0	0	0	0	0	0	1	0	0	0	0	0	0	0	0	0	0	0	0	0	0	0	0	0	0	0	0	0	0	1
K01866	27	30	28	28	29	30	28	28	29	28	31	27	29	28	31	29	29	29	31	31	28	32	29	28	28	29	27	28	32	28	29	32	28	28	29	30	30	27	29	29	28	29	32	28	31	28	29	29	28
K01867	27	29	28	27	29	30	27	28	28	28	31	27	29	28	30	27	28	29	31	31	28	31	29	28	28	28	27	28	32	28	28	31	28	28	29	29	30	27	29	29	28	29	32	28	30	28	29	29	28
K01865	0	0	0	0	0	0	0	0	0	0	0	0	0	1	0	0	0	0	0	0	0	0	1	0	0	0	1	0	0	0	0	0	0	0	0	0	1	0	0	0	0	0	0	0	0	0	0	0	0
K01868	27	30	28	28	30	31	29	29	30	28	32	29	30	28	31	29	29	29	32	32	30	32	30	29	29	30	28	29	33	29	30	32	29	29	30	30	31	28	29	29	29	29	33	29	32	29	30	29	29
K01869	27	29	28	28	29	30	28	28	29	28	31	27	29	28	31	29	29	29	31	31	28	32	29	28	28	29	27	28	32	28	29	32	28	28	29	30	30	27	29	28	28	29	32	28	31	28	29	29	28
K06140	0	0	0	0	0	0	0	0	0	0	0	0	0	0	0	0	0	0	0	0	0	0	0	0	0	0	0	0	0	0	0	0	0	0	0	0	0	0	0	1	0	0	0	0	0	0	0	0	0
K04767	6	2	3	2	1	2	2	2	2	2	2	3	3	3	2	2	3	3	2	3	2	2	2	2	3	1	4	1	2	2	1	1	2	2	3	2	3	4	2	3	3	3	3	3	2	2	3	3	3
K04764	2	2	3	1	3	3	3	2	3	3	3	3	3	3	1	2	2	3	3	3	3	3	2	2	3	2	2	2	3	2	2	2	2	2	2	2	2	2	3	3	3	3	3	3	3	3	3	3	2
K04762	10	11	15	8	16	16	12	13	11	13	13	14	13	13	9	10	7	16	13	10	11	10	13	14	14	6	12	14	10	12	9	6	14	12	16	11	14	11	13	12	15	16	9	13	9	13	15	12	14
K04763	26	34	33	29	38	36	34	34	33	35	35	31	37	33	35	32	30	33	39	36	32	37	35	31	32	32	29	32	40	36	32	36	34	33	34	34	34	29	35	34	32	34	35	33	35	33	33	34	31
K04760	0	0	0	0	0	0	0	1	0	1	1	0	1	0	0	0	1	0	2	1	0	1	1	0	0	0	0	0	3	0	0	2	0	1	0	0	0	0	0	1	0	0	2	0	1	0	0	0	0
K04761	9	6	11	4	8	12	7	8	7	8	11	12	8	10	4	6	6	13	9	8	8	6	8	11	11	3	10	11	7	7	5	4	11	8	14	6	12	8	7	9	12	11	9	8	6	10	13	9	12
K04769	5	13	7	14	8	6	10	11	12	10	10	7	7	8	11	12	11	7	9	10	14	12	11	8	8	18	8	10	11	11	17	18	8	12	6	14	9	10	10	9	7	8	13	10	14	10	7	9	7
K08313	1	0	0	0	0	0	0	0	0	0	0	0	0	0	0	0	1	0	0	1	1	0	0	0	0	0	0	0	1	0	0	0	0	0	1	0	0	0	0	0	0	0	0	0	1	0	0	0	0
K08311	0	0	0	0	0	0	0	0	0	0	0	0	0	0	0	0	0	0	0	0	0	0	0	0	0	0	0	0	0	0	0	0	0	0	0	0	0	0	0	1	0	0	1	0	0	0	0	0	0
K08316	8	7	5	7	5	8	6	5	6	4	9	6	4	5	5	5	9	6	10	9	7	10	7	7	6	8	6	6	12	4	8	10	6	6	7	8	9	6	5	6	6	6	12	5	11	6	7	7	6
K08315	0	1	0	0	0	0	0	0	0	0	0	0	0	0	6	1	1	0	0	0	0	0	0	0	0	1	0	0	0	0	0	0	0	0	0	0	0	0	0	0	0	0	0	0	0	0	0	0	1
K08314	0	0	0	0	0	0	0	0	0	0	0	0	0	0	0	0	0	0	0	0	0	0	0	0	0	0	0	0	0	0	0	0	0	0	0	0	1	0	0	0	0	0	0	0	0	0	0	0	0
K14392	3	0	1	0	0	1	0	0	0	0	1	1	0	1	0	0	1	1	1	1	0	1	0	1	1	0	1	0	1	0	0	1	0	0	1	0	1	1	0	1	0	1	1	0	1	1	1	1	1
K14393	0	0	0	0	0	0	0	0	0	0	1	0	0	0	0	0	0	1	0	0	0	0	0	0	1	0	0	0	0	0	0	0	0	0	0	0	0	0	0	1	1	1	0	1	0	0	1	0	0
K01689	28	30	29	29	30	31	29	29	30	29	32	29	30	29	32	29	31	30	32	32	30	32	30	30	29	31	28	29	33	29	30	33	29	29	30	30	32	28	29	30	29	29	33	29	32	29	30	30	29
K01686	8	14	11	11	14	11	13	12	13	12	10	11	17	10	11	13	10	11	12	12	13	14	13	9	10	15	9	11	12	13	12	13	12	13	9	14	13	10	13	11	11	12	11	11	13	12	10	10	9
K01687	27	33	27	29	29	29	28	30	31	28	31	30	31	28	31	30	30	28	33	32	32	34	33	28	29	35	26	31	35	29	33	36	32	30	27	33	34	30	30	32	27	29	38	29	36	32	29	30	29
K01684	1	3	2	6	3	2	3	4	3	4	2	3	2	2	3	4	2	1	2	2	5	3	3	2	3	10	3	4	3	3	7	6	3	4	1	3	2	3	4	3	2	2	3	3	4	4	2	3	2
K01685	12	11	8	12	8	8	9	10	10	9	10	10	12	9	8	11	11	7	9	10	12	11	10	9	9	18	11	9	11	10	14	14	10	9	8	11	11	10	11	10	8	9	12	9	13	11	9	10	9
K01681	20	26	20	26	22	19	23	23	25	23	20	18	25	21	22	25	22	18	24	24	24	26	24	18	20	28	20	19	27	24	27	30	22	23	17	26	22	22	24	24	18	20	26	23	27	21	18	22	18
K02889	0	0	0	0	0	0	0	0	0	0	0	0	0	0	6	1	0	0	0	0	0	0	0	0	0	1	0	0	0	0	0	0	0	0	0	0	0	0	0	0	0	0	0	0	0	0	0	0	1
K02888	27	29	28	28	29	30	28	28	28	27	30	27	29	27	25	28	28	29	29	30	28	30	28	28	28	28	27	28	29	28	29	30	28	27	29	29	30	27	28	28	28	28	30	28	30	28	29	28	27
K02885	0	0	0	0	0	0	0	0	0	0	0	0	0	0	6	1	0	0	0	0	0	0	0	0	0	1	0	0	0	0	0	0	0	0	0	0	0	0	0	0	0	0	0	0	0	0	0	0	1
K02884	27	29	28	28	29	30	28	28	29	28	31	27	29	28	25	28	29	29	31	31	28	31	29	28	28	28	27	28	32	28	29	31	28	28	29	29	30	27	29	29	28	29	32	28	31	28	29	29	27
K02887	27	27	27	27	28	29	27	28	27	26	30	27	25	27	24	25	28	29	30	29	27	29	29	28	28	26	27	27	31	27	28	30	27	27	29	28	30	26	27	28	28	28	31	27	30	27	28	28	27
K02886	27	29	28	28	29	30	28	28	29	28	31	27	29	28	31	29	29	29	31	31	28	32	29	28	28	29	27	28	32	28	29	32	28	28	29	30	30	27	29	29	28	29	32	28	31	28	29	29	28
K02881	27	28	27	27	28	29	27	28	27	27	30	27	25	27	30	26	28	29	30	29	28	29	29	28	28	27	27	27	31	27	28	30	27	27	29	28	30	27	27	28	28	28	31	27	30	27	28	28	28
K02883	0	0	0	0	0	0	0	0	0	0	0	0	0	0	6	1	0	0	0	0	0	0	0	0	0	1	0	0	0	0	0	0	0	0	0	0	0	0	0	0	0	0	0	0	0	0	0	0	1
K02086	1	0	1	2	0	0	1	0	1	0	0	0	1	1	1	0	3	1	1	1	0	1	0	0	0	0	1	0	0	1	0	1	0	1	0	0	0	1	0	1	1	0	1	1	0	0	0	1	0
K02081	3	3	3	6	2	3	3	3	3	4	4	3	2	3	3	4	4	4	2	3	4	3	3	4	3	9	6	3	3	3	6	5	3	4	6	3	2	2	3	3	4	3	2	3	3	3	4	3	3
K02083	0	0	0	0	0	0	0	0	0	0	0	0	0	0	0	0	1	0	0	0	0	0	0	0	0	0	0	0	0	0	0	0	0	0	0	0	0	0	0	0	0	0	0	0	0	0	0	0	0
K02082	1	1	1	1	0	1	1	0	1	0	1	0	1	1	1	1	3	1	1	1	0	1	0	1	0	0	1	0	1	1	0	1	0	1	0	1	0	1	0	1	1	0	1	1	1	0	0	1	1
K13831	0	0	0	0	0	0	0	0	0	0	0	0	0	0	0	0	0	0	0	0	0	0	0	0	0	0	0	0	0	0	0	0	0	0	0	0	0	0	0	1	0	0	0	0	0	0	0	0	0
K03429	8	3	3	5	2	2	4	3	3	2	4	4	3	3	3	2	7	3	3	4	3	4	3	4	3	2	4	2	3	3	2	3	2	3	2	3	3	4	2	4	3	2	4	3	4	3	3	4	4
K03424	36	45	41	38	44	42	42	39	44	43	42	37	55	38	54	48	38	37	46	46	40	48	41	37	37	45	35	40	48	41	41	46	41	40	36	44	38	38	44	39	36	41	42	39	45	40	39	38	37
K03932	0	0	0	0	0	0	0	1	0	1	1	0	1	1	0	0	1	0	2	1	0	1	2	0	0	0	0	0	3	0	0	2	0	1	0	0	0	0	1	1	0	0	2	0	1	0	0	0	0
K03930	1	2	1	3	1	1	2	1	2	1	1	2	1	1	2	2	2	1	1	2	2	2	2	1	1	2	1	2	1	1	2	1	1	1	1	2	1	1	1	1	1	1	2	2	3	2	1	1	1
K03931	0	0	0	0	0	0	0	0	0	0	0	0	0	0	0	0	0	0	0	0	0	0	0	0	0	0	0	0	0	0	0	0	0	0	0	0	0	0	0	0	0	0	0	0	0	0	0	0	0
K02338	27	29	28	28	29	30	28	28	29	28	31	27	29	28	25	28	29	29	31	31	28	31	29	28	28	28	27	28	32	28	29	31	28	28	29	30	30	27	29	29	28	29	32	28	31	28	29	29	27
K02337	31	29	28	29	29	30	28	28	29	27	31	29	29	28	25	28	31	29	31	31	28	31	29	29	29	28	28	28	32	28	29	31	28	28	30	29	30	29	29	29	29	29	31	28	31	28	29	29	29
K02335	27	30	28	28	29	31	28	28	29	28	31	28	30	28	25	29	29	29	32	31	29	32	30	29	29	29	27	29	33	29	30	32	29	29	29	30	30	28	29	29	29	29	33	29	32	29	29	29	28
K02334	14	18	12	20	12	9	14	17	18	15	13	11	16	15	17	20	18	11	15	18	16	18	17	12	13	19	13	13	17	18	19	23	15	16	10	18	14	16	16	18	12	12	18	16	19	13	11	14	12
K03688	8	10	6	11	6	7	8	8	9	8	9	7	6	7	19	10	11	7	8	10	10	10	9	7	8	15	8	7	10	9	12	15	7	9	7	10	8	9	8	9	7	6	10	8	11	8	7	9	7
K03684	1	1	1	1	1	0	1	1	1	1	2	1	2	2	1	1	2	1	4	4	1	3	2	1	1	1	1	1	5	1	1	4	1	1	1	1	1	1	1	2	1	1	4	1	3	1	1	1	1
K03685	27	29	28	28	29	30	28	28	29	28	31	27	29	28	31	29	29	29	31	31	28	32	29	28	28	29	27	28	32	28	29	31	28	28	29	30	30	27	29	29	28	29	32	28	31	28	29	29	28
K03686	36	41	35	35	37	44	36	36	38	35	45	36	36	35	38	35	41	39	42	42	39	44	37	38	37	39	34	37	46	36	40	47	37	37	41	42	45	36	38	37	38	38	48	36	44	37	40	39	37
K03687	27	29	28	28	29	30	28	28	29	28	30	27	29	27	31	29	29	29	31	31	28	31	29	28	28	29	27	28	32	28	29	31	28	28	28	29	29	27	28	28	28	28	31	28	30	28	29	28	28
K07301	14	19	18	16	16	22	15	16	17	17	25	17	17	16	19	19	17	21	22	21	19	22	18	19	18	21	17	20	23	16	20	22	18	18	22	19	19	16	18	17	20	18	22	16	20	19	22	18	19
K07300	0	0	0	0	0	0	0	0	0	0	0	0	0	0	0	0	0	0	0	0	0	0	0	0	0	0	0	0	0	0	0	0	0	0	0	0	0	0	0	1	0	0	0	0	0	0	0	0	0
K07303	0	1	1	0	1	0	1	1	0	1	2	0	1	1	0	0	1	1	4	3	1	3	1	0	1	0	0	1	6	0	1	3	0	1	0	0	0	0	1	2	1	1	3	1	2	1	1	1	0
K07302	0	0	1	0	1	0	0	1	0	1	1	0	1	1	0	0	1	0	4	2	0	2	1	0	0	0	0	1	6	0	0	3	0	1	0	0	0	0	1	2	0	1	3	0	2	1	0	1	0
K07305	1	1	1	1	1	0	1	1	1	1	2	1	1	2	1	1	2	1	2	2	1	2	2	1	1	1	1	1	2	1	1	2	1	1	1	1	1	1	1	3	1	1	2	1	1	1	1	1	1
K07304	1	1	1	2	1	1	2	1	2	1	2	1	2	3	3	1	4	1	3	3	1	3	2	1	1	1	1	0	3	2	1	3	1	2	1	1	1	1	1	4	1	0	3	2	1	1	1	2	1
K07307	1	0	0	0	0	1	0	0	1	0	1	1	0	1	0	1	1	1	1	1	0	1	1	0	0	0	0	0	1	0	1	1	0	1	1	1	1	0	0	1	1	1	1	0	2	0	1	1	1
K07306	1	0	0	0	0	0	0	0	0	0	0	0	0	0	0	0	1	0	0	1	0	1	1	0	0	0	0	0	1	0	0	1	0	0	0	0	0	0	0	0	0	0	1	0	1	0	0	0	0
K07308	1	0	0	0	0	0	0	0	0	0	1	0	0	0	0	0	1	1	1	1	0	1	1	0	0	0	0	0	1	0	0	1	0	0	1	0	1	0	0	0	0	0	1	0	1	0	0	0	0
K02963	27	27	27	27	28	29	27	28	27	26	30	27	25	27	24	25	28	29	30	29	27	29	29	28	28	26	27	27	31	27	27	30	27	27	29	28	30	26	27	28	28	28	31	27	29	27	28	28	27
K02961	24	26	25	26	27	25	26	27	26	26	26	25	24	26	28	24	26	26	28	27	27	27	28	26	26	26	26	26	29	27	26	29	26	27	25	27	27	26	26	27	26	26	29	26	27	26	25	26	26
K09686	53	74	64	69	71	69	67	69	70	69	70	61	68	63	72	72	63	67	72	71	72	76	72	62	65	76	61	67	77	70	75	82	67	72	65	76	70	62	70	66	66	66	72	67	75	67	65	66	61
K09687	57	102	61	107	67	71	79	81	94	74	92	67	70	65	94	102	99	69	86	95	104	107	90	69	69	131	70	79	104	83	120	137	72	96	66	107	86	78	82	83	70	66	113	80	119	80	70	79	63
K09684	0	0	0	0	0	0	0	0	0	0	0	0	0	0	0	0	0	0	0	0	0	0	0	0	0	0	0	0	0	0	0	0	0	0	0	0	0	0	0	1	0	0	0	0	0	0	0	0	0
K09685	4	6	5	10	4	3	6	6	6	6	4	4	4	6	7	7	8	4	4	6	6	6	6	4	5	9	6	4	4	7	8	8	5	6	3	6	4	6	5	6	4	3	6	6	5	5	3	5	4
K09680	6	4	7	2	5	9	4	5	3	4	9	8	4	5	2	3	4	10	6	5	5	3	5	9	8	2	7	9	4	4	3	1	7	4	11	4	9	5	5	5	10	8	5	5	3	7	10	5	9
K05967	0	0	0	0	0	0	0	0	0	0	1	0	0	0	0	0	0	0	0	1	0	1	0	0	0	0	0	0	0	0	0	0	0	0	0	0	0	0	0	0	0	0	1	0	0	0	0	0	0
K05966	0	1	0	0	0	0	0	0	1	1	0	0	1	1	6	1	1	0	0	0	1	0	1	0	0	2	0	0	0	0	0	1	0	1	0	0	0	0	0	1	0	0	0	0	0	0	0	0	1
K05964	1	0	1	0	0	0	0	0	0	0	1	1	0	1	0	0	0	0	1	0	0	0	0	0	0	0	1	0	0	0	0	0	0	0	0	0	0	0	0	0	0	0	0	0	0	0	1	1	0
K00658	1	1	1	1	1	1	1	1	2	2	2	1	2	2	1	1	2	1	4	3	1	3	2	1	2	2	1	1	5	1	1	4	1	2	1	1	1	1	2	4	1	1	4	2	2	1	1	1	1
K00655	32	36	32	33	34	37	33	32	35	32	41	33	34	33	29	34	37	35	42	41	35	42	36	34	34	35	32	34	45	32	36	43	34	34	36	37	38	32	34	35	34	35	44	33	42	34	36	35	33
K00652	14	12	16	9	17	17	13	14	12	15	15	16	15	15	10	11	9	17	15	13	13	12	15	15	17	9	14	16	13	13	10	9	15	13	17	12	15	13	14	14	16	17	11	14	11	15	17	14	16
K00301	0	0	0	0	0	0	0	0	0	0	0	0	0	1	0	0	0	0	0	0	0	0	1	0	0	0	0	0	0	0	0	0	0	0	0	0	0	0	0	1	0	0	0	0	0	0	0	0	0
K00302	0	1	0	1	1	0	1	0	1	0	1	1	1	0	1	1	1	0	1	0	1	1	1	1	0	2	1	1	1	1	1	1	1	1	0	1	1	1	0	1	0	1	1	1	1	1	0	1	0
K00303	0	0	0	0	0	0	0	0	0	0	0	0	0	0	0	0	1	0	0	0	0	0	0	0	0	1	0	0	0	0	0	0	0	0	0	0	0	0	0	1	0	0	0	0	0	0	0	0	0
K06436	1	3	2	3	2	1	2	3	3	2	2	1	2	2	3	4	3	2	2	2	2	2	3	1	2	2	1	2	2	3	3	4	2	3	1	4	2	3	2	2	2	1	2	3	3	2	1	2	1
K09167	1	0	0	0	0	0	0	0	1	0	1	0	0	0	0	1	1	1	1	1	0	1	0	0	0	1	0	0	1	0	0	1	0	0	1	0	1	0	0	1	0	0	1	0	1	0	1	0	1
K14117	0	0	0	0	0	0	0	0	0	0	0	0	0	0	6	1	0	0	0	0	0	0	0	0	0	1	0	0	0	0	0	0	0	0	0	0	0	0	0	0	0	0	0	0	0	0	0	0	1
K01308	2	5	2	4	3	1	3	4	3	3	3	2	3	3	3	4	3	3	3	3	4	3	4	3	2	4	2	3	3	4	4	4	3	4	2	5	3	3	3	3	3	2	3	4	4	3	3	3	2
K01305	1	0	0	0	0	0	0	0	0	0	1	0	0	0	0	0	1	0	1	1	0	1	0	0	0	1	0	0	1	0	1	1	0	0	0	0	1	0	0	0	0	0	1	0	1	0	0	0	0
K01304	3	1	2	1	1	1	2	2	2	1	2	2	2	3	2	1	3	1	2	2	1	2	1	2	2	1	2	1	2	2	1	1	2	1	2	1	3	2	1	3	1	2	3	2	2	2	2	2	2
K02658	0	0	0	0	0	0	0	0	0	0	0	0	0	0	0	0	0	0	0	0	0	0	0	0	0	0	0	0	0	0	0	0	0	0	0	0	0	0	0	1	0	0	0	0	0	0	0	0	0
K00672	0	1	0	0	0	0	1	0	1	1	0	0	1	1	12	1	1	0	0	0	1	0	1	0	0	2	0	0	0	1	0	1	1	1	0	0	0	0	0	1	0	0	0	0	0	0	0	0	2
K02650	4	6	4	13	4	2	6	6	7	5	5	3	3	4	8	10	7	4	4	6	8	6	7	4	5	11	6	5	5	6	10	10	4	7	2	7	3	7	5	6	4	4	6	7	8	5	4	4	4
K02651	0	1	0	1	1	0	1	1	1	1	1	1	2	2	1	1	1	0	1	1	1	1	3	1	1	2	1	1	1	1	1	1	1	1	0	1	1	1	1	3	0	1	1	1	0	1	1	1	1
K02652	8	11	8	13	8	7	9	10	12	10	12	8	12	11	10	14	11	8	13	15	12	15	15	7	9	17	9	10	16	9	15	18	9	11	7	12	8	10	10	13	8	8	14	10	15	10	9	9	7
K02653	12	13	9	14	9	9	10	13	13	11	13	11	9	12	12	13	13	10	14	15	14	15	15	9	11	17	12	10	17	12	16	19	11	13	10	13	12	12	12	14	10	10	17	12	17	12	10	13	9
K02654	27	30	20	29	22	26	23	28	27	22	33	26	19	25	24	29	31	26	33	33	31	34	33	24	25	33	25	24	39	25	34	41	24	29	28	32	33	26	25	30	25	24	40	26	39	26	26	29	23
K05685	1	0	0	0	0	0	0	0	0	0	0	0	0	0	0	0	0	0	0	0	0	1	0	0	0	0	0	0	0	0	0	0	0	0	0	0	0	0	0	0	0	0	0	0	0	0	0	0	0
K00878	14	15	10	20	10	11	13	13	15	12	13	11	9	11	20	15	18	11	12	14	15	15	14	13	12	20	13	11	14	13	18	19	12	14	11	16	14	14	12	13	11	10	17	13	18	12	11	14	12
K00879	1	3	2	1	1	2	1	1	2	1	2	1	5	1	2	4	1	1	2	3	1	3	1	1	1	2	0	2	2	1	2	2	2	1	1	2	1	1	2	1	1	1	1	1	2	1	2	1	1
K00872	10	4	5	9	4	3	6	6	6	6	5	5	4	6	7	6	9	4	4	6	5	6	4	5	5	9	7	4	5	6	7	7	4	5	4	4	4	7	5	7	4	3	6	5	6	5	4	6	5
K00873	28	27	26	29	28	29	27	27	27	26	29	27	24	27	30	26	29	28	28	28	27	28	29	29	28	27	28	27	28	27	27	28	27	27	29	28	30	27	27	29	28	28	29	28	28	27	28	28	29
K00876	37	39	42	35	44	46	40	39	38	40	43	41	40	39	33	37	35	43	41	38	38	39	40	42	41	34	39	42	38	40	37	34	42	37	45	39	44	37	41	37	42	43	38	39	38	40	43	40	41
K00874	17	23	19	18	22	24	19	20	20	19	23	21	24	18	17	18	20	22	24	22	22	24	21	21	21	20	17	23	23	20	20	23	22	20	21	24	26	19	21	20	21	22	25	20	24	22	22	21	21
K04487	23	33	22	37	23	25	28	28	32	25	33	22	26	26	35	33	38	24	33	36	32	39	29	25	24	40	25	25	38	29	38	46	25	31	23	34	29	27	28	31	24	23	41	27	39	26	25	29	23
K04486	19	22	15	20	14	18	17	17	21	16	22	16	21	14	18	24	22	16	19	23	20	25	16	15	16	27	16	17	22	18	23	27	17	18	17	23	20	18	19	17	15	16	25	16	25	17	17	18	14
K04485	26	29	28	27	29	30	28	28	28	27	30	27	28	26	25	28	27	29	30	29	28	30	28	28	28	27	26	28	31	28	28	29	28	27	29	29	29	27	28	28	28	28	30	28	29	28	29	28	27
K04484	0	0	0	0	0	0	0	0	0	0	0	0	0	0	6	1	0	0	0	0	0	0	0	0	0	1	0	0	0	0	0	0	0	0	0	0	0	0	0	0	0	0	0	0	0	0	0	0	1
K04483	0	0	0	0	0	0	0	0	0	0	0	0	0	0	6	1	0	0	0	0	0	0	0	0	0	1	0	0	0	0	0	0	0	0	0	0	0	0	0	0	0	0	0	0	0	0	0	0	1
K04488	17	19	13	20	13	14	16	16	19	15	18	14	16	14	22	19	21	13	19	20	18	22	17	14	14	24	15	15	22	16	21	25	15	17	13	19	17	17	16	18	13	13	23	15	23	16	14	16	14
K13694	2	2	2	1	3	2	2	2	2	3	2	3	3	2	1	2	1	1	2	1	2	1	1	2	2	2	1	2	2	1	2	1	1	2	2	2	1	2	2	2	1	3	1	2	2	2	2	2	2
K09516	6	4	8	3	6	10	5	5	4	6	9	9	4	6	2	4	4	11	6	5	5	4	5	10	8	1	8	9	5	4	3	1	8	5	12	4	9	5	5	6	10	9	5	6	4	7	11	6	10
K02434	29	29	22	33	20	21	26	25	29	25	29	22	28	25	38	32	35	21	31	35	27	36	27	23	22	38	25	23	36	27	32	41	23	26	21	29	25	28	26	30	21	21	36	25	35	24	22	27	22
K02435	27	27	21	30	19	19	24	23	28	22	27	20	28	23	36	29	34	19	30	33	24	34	25	21	20	31	23	20	34	25	27	37	22	24	18	27	22	26	23	28	20	19	35	24	33	22	20	24	21
K02436	1	0	0	0	0	0	0	0	0	0	0	0	1	0	0	0	0	0	0	0	0	0	0	0	0	0	0	0	0	0	0	0	0	0	0	0	0	0	0	0	0	0	0	0	0	0	0	0	0
K02437	11	13	13	13	16	13	15	14	14	16	12	13	15	15	12	13	11	14	13	13	14	13	16	12	13	17	15	12	13	14	15	14	12	14	13	13	12	11	15	15	13	14	10	13	13	13	13	13	11
K05350	3	7	3	7	4	3	6	5	6	4	5	5	4	4	5	7	7	4	5	5	6	6	6	5	4	7	5	5	6	5	7	8	4	6	3	7	6	5	4	6	5	5	7	6	8	6	4	5	4
K02431	2	5	3	2	3	3	3	2	4	3	4	3	7	2	3	5	3	2	4	4	4	5	4	3	2	7	2	4	4	2	5	5	4	3	3	5	4	3	4	3	2	3	4	3	5	4	3	3	3
K02433	30	30	23	35	21	22	27	27	31	26	31	23	30	27	40	33	37	22	34	37	28	38	29	24	23	39	26	23	40	28	33	44	24	28	22	30	26	28	27	34	23	21	39	27	37	25	23	28	23
K02438	7	7	4	5	5	9	5	4	7	4	10	7	5	6	5	5	9	7	9	9	7	9	8	7	6	9	6	6	10	4	9	11	7	6	9	8	10	6	5	7	6	6	12	6	11	7	7	8	6
K02439	2	0	0	0	0	2	0	0	0	0	1	1	0	0	0	0	1	1	1	1	0	1	0	1	1	0	1	0	1	0	0	0	0	0	2	0	1	0	0	0	1	1	1	0	0	0	1	1	1
K03745	1	0	0	0	0	0	0	0	1	0	0	0	1	1	0	0	1	0	1	1	1	0	1	0	1	1	0	0	0	0	0	1	0	0	0	0	0	1	0	1	0	0	0	0	1	0	0	0	0
K03744	22	23	28	21	31	28	27	25	24	28	24	24	30	27	28	23	21	25	29	27	22	26	26	24	26	23	23	24	30	27	22	24	26	23	25	22	24	23	27	25	25	27	24	25	23	25	25	25	24
K03210	27	29	28	27	29	30	28	28	28	27	31	27	29	27	25	28	28	29	31	30	28	31	29	28	28	28	27	28	32	27	29	31	28	27	29	29	30	27	28	27	28	28	31	28	30	28	29	28	27
K03217	27	29	28	28	29	30	29	28	28	28	31	27	30	29	25	27	31	29	32	32	28	32	29	28	28	27	28	28	32	29	28	32	28	28	29	29	30	27	29	29	29	29	32	28	30	28	29	29	28
K03216	16	16	11	19	12	12	14	14	15	12	16	12	11	14	15	15	20	12	15	17	16	17	15	13	13	19	14	12	17	14	18	21	13	15	12	17	15	15	13	15	13	12	20	14	19	13	13	15	13
K03215	1	2	2	1	1	1	1	1	2	2	2	1	5	1	1	4	2	1	4	4	1	4	1	1	1	2	1	2	5	1	2	4	2	2	1	2	1	1	3	2	1	2	3	1	3	1	2	1	1
K03742	20	23	23	24	25	23	23	25	23	23	23	23	21	23	21	23	21	24	23	22	24	23	26	23	24	23	23	24	23	24	24	24	24	24	23	23	23	22	23	24	24	24	23	24	24	24	23	23	23
K03218	20	25	19	25	22	20	23	22	24	22	21	18	25	21	23	24	24	18	24	25	22	27	23	18	19	27	19	19	26	24	25	29	20	23	17	25	21	22	23	23	18	19	26	22	26	20	18	22	17
K02383	0	2	1	1	1	1	1	0	2	1	1	0	5	0	1	3	1	0	1	2	1	2	0	0	0	2	0	1	1	1	1	2	1	1	0	2	0	1	2	0	0	1	1	1	2	1	1	0	0
K06320	3	1	2	1	2	5	2	2	1	1	4	3	1	1	1	1	2	3	2	2	2	2	2	3	3	3	2	2	3	1	2	1	2	2	4	2	4	1	1	2	2	2	3	1	3	2	3	3	2
K07238	19	26	19	28	22	20	22	24	24	24	21	18	23	20	23	25	23	18	23	24	25	27	24	18	20	31	20	20	27	25	29	32	21	23	17	26	21	21	25	23	18	20	26	22	27	22	18	22	17
K09474	4	1	3	1	1	3	1	1	1	1	4	2	1	2	1	1	3	4	4	3	0	2	2	3	1	0	4	1	4	1	1	2	1	1	5	1	1	1	1	1	3	2	2	1	2	1	3	2	2
K06898	12	12	8	14	8	8	9	11	11	10	10	9	8	10	15	11	13	8	10	11	13	12	12	10	10	17	11	10	12	10	14	16	10	11	8	13	11	12	10	12	8	9	13	10	14	11	9	11	9
K13963	2	5	3	6	3	2	4	4	5	3	4	3	3	3	5	6	5	3	4	5	5	5	5	3	3	5	3	4	5	5	5	7	3	5	2	5	3	4	3	4	4	3	6	5	7	4	3	3	3
K00737	0	1	0	1	0	0	1	0	1	0	0	1	0	0	0	0	0	0	0	0	1	0	1	1	0	1	0	1	0	0	1	1	0	1	0	1	0	1	0	1	0	0	1	1	1	1	0	0	0
K11706	0	0	0	1	0	0	1	0	1	0	0	0	0	0	0	0	1	1	0	0	0	1	0	0	0	0	1	0	0	0	0	0	0	0	0	0	0	0	0	1	1	0	1	0	0	0	0	0	0
K11707	3	0	1	0	0	0	0	0	0	0	1	1	1	1	0	0	1	0	1	1	0	0	1	1	1	0	1	0	1	0	0	1	0	0	1	0	1	1	0	1	0	1	0	0	1	1	0	1	1
K11704	0	0	0	1	0	0	1	0	1	0	0	0	0	0	0	0	1	1	0	0	0	1	0	0	0	0	1	0	0	0	0	0	0	0	0	0	0	0	0	1	1	0	1	0	0	0	0	0	0
K11705	0	0	0	1	0	0	1	0	1	0	0	0	0	0	0	0	1	1	0	0	0	1	0	0	0	0	1	0	0	0	0	0	0	0	0	0	0	0	0	1	1	0	1	0	0	0	0	0	0
K11708	3	0	1	0	0	0	0	0	0	0	1	1	1	1	0	0	1	0	1	1	0	0	1	1	1	0	1	0	1	0	0	1	0	0	1	0	1	1	0	1	0	1	0	0	1	1	0	1	1
K11709	3	0	1	0	0	0	0	0	0	0	1	1	1	1	0	0	1	0	1	1	0	0	1	1	1	0	1	0	1	0	0	1	0	0	1	0	1	1	0	1	0	1	0	0	1	1	0	1	1
K07114	23	30	36	23	38	36	31	32	31	34	36	33	37	34	24	30	24	38	41	36	30	34	39	33	34	21	29	36	41	31	26	31	34	33	36	30	32	28	33	34	36	37	33	33	32	33	36	30	34
K07443	5	4	4	4	3	5	4	4	5	3	6	5	3	3	4	5	6	5	4	4	5	4	5	5	4	6	6	4	4	4	5	4	4	4	7	4	5	3	4	5	6	5	5	4	6	4	5	4	5
K07117	0	0	0	0	0	0	0	1	0	1	1	0	1	1	0	0	1	0	2	2	0	1	2	0	0	0	0	0	3	0	0	2	0	1	0	0	0	0	1	1	0	0	2	0	1	0	0	1	0
K07447	25	27	26	27	28	27	27	27	27	26	28	26	24	27	24	25	27	27	29	28	27	28	29	27	27	25	26	27	30	27	27	29	26	27	27	28	28	26	26	27	27	27	30	27	29	27	27	27	26
K07112	3	6	4	8	4	2	5	6	6	6	5	4	4	5	6	8	6	4	4	5	7	6	7	4	6	12	6	5	5	6	10	10	5	7	3	7	5	5	6	6	5	4	6	6	6	6	4	5	4
K07113	0	0	0	0	0	0	0	0	0	0	0	0	1	1	0	0	0	1	0	1	0	0	1	0	1	0	1	0	0	0	0	0	0	0	0	0	0	0	0	1	1	1	0	1	0	0	1	0	0
K07448	1	1	1	1	1	3	1	1	1	1	2	2	1	1	7	1	2	2	1	1	2	1	2	2	2	3	1	2	2	1	1	1	1	2	1	1	2	1	1	2	1	1	2	1	2	2	2	1	2
K07118	3	1	1	5	1	2	3	1	3	1	1	2	1	2	4	2	5	1	2	3	1	3	2	2	1	1	2	1	1	2	2	2	1	2	0	1	1	3	1	2	2	1	2	2	2	1	1	2	2
K07119	0	0	0	0	0	0	0	0	0	0	0	0	0	0	0	0	0	0	0	0	0	0	0	0	0	0	0	0	0	0	0	0	0	0	0	0	0	0	0	1	0	0	0	0	0	0	0	0	0
K01848	3	0	1	0	0	0	0	0	1	0	1	1	0	1	0	0	1	1	1	1	0	1	0	1	1	0	1	0	1	0	0	0	0	0	1	0	1	1	0	1	1	1	0	1	1	1	1	1	1
K01849	3	0	1	0	0	0	0	0	0	0	1	1	0	1	0	0	1	1	0	1	0	1	0	1	1	0	1	0	0	0	0	0	0	0	1	0	1	1	0	1	1	1	0	1	1	1	1	1	1
K01844	1	1	1	0	1	2	0	1	1	1	1	1	1	1	0	0	1	2	1	1	1	1	1	1	1	0	0	1	1	0	1	1	1	2	1	1	1	0	0	1	1	1	1	1	1	1	1	1	1
K01845	12	8	6	12	6	4	7	8	8	8	9	7	6	9	13	9	13	6	11	11	10	11	11	7	8	14	9	7	13	8	11	15	6	9	5	8	6	9	7	10	6	6	11	8	12	8	6	8	7
K01846	1	1	1	0	1	1	1	1	0	1	1	1	1	1	0	1	1	1	1	1	1	1	1	0	0	0	1	1	1	0	1	1	0	2	1	1	1	0	1	0	1	1	1	0	1	0	1	1	1
K01847	18	18	20	13	26	21	20	20	18	22	14	20	22	21	16	15	11	19	18	15	17	15	20	17	22	13	15	19	16	20	14	12	21	19	17	18	20	19	20	19	18	22	14	20	14	21	18	19	19
K01840	37	45	45	36	47	48	41	44	42	45	48	44	45	43	40	41	38	48	51	46	44	46	48	43	45	40	41	46	53	43	42	46	45	44	47	45	46	40	45	44	46	47	48	44	46	45	47	43	44
K01841	3	3	3	2	2	2	2	1	3	2	3	2	6	1	2	5	2	1	4	4	1	4	1	1	1	3	1	2	5	2	2	4	2	1	1	3	1	2	3	1	1	2	3	2	4	2	2	1	1
K01843	1	3	2	1	2	1	2	3	2	3	3	2	3	2	2	1	2	3	5	3	3	3	3	2	3	2	2	2	6	2	2	5	2	4	1	3	3	2	3	3	3	3	4	2	3	2	2	2	2
K08483	15	17	13	17	12	15	15	13	17	13	17	12	19	13	15	18	22	12	18	21	15	22	13	13	12	21	14	13	21	14	18	23	14	14	12	17	15	15	16	15	12	12	21	13	20	14	13	15	12
K08482	0	0	0	0	0	0	0	0	0	0	1	0	1	1	0	0	1	1	1	1	0	1	1	0	1	0	1	0	1	0	0	1	0	0	0	0	0	0	0	2	1	1	1	1	1	0	1	0	0
K08481	0	0	0	0	0	0	0	0	0	0	0	0	0	0	0	0	0	0	0	0	0	0	0	0	0	0	0	0	0	0	0	0	0	0	0	0	0	0	0	1	0	0	0	0	0	0	0	0	0
K08484	0	0	0	0	0	0	0	0	0	0	0	0	0	0	0	0	0	1	0	0	0	0	0	0	0	0	0	0	0	0	0	0	0	0	0	0	0	0	0	0	1	0	0	0	0	0	0	0	0
K04744	3	0	1	2	0	0	1	1	1	0	1	1	1	1	1	1	2	1	1	1	0	1	1	1	1	1	1	1	1	0	0	1	0	1	0	0	1	1	1	1	1	1	1	1	1	1	1	1	1
K04749	1	4	2	4	2	1	2	3	3	2	3	1	2	2	3	4	4	2	3	4	3	4	3	2	2	3	2	2	4	3	3	6	2	4	1	4	2	3	2	3	2	2	4	3	4	2	2	2	2
K01515	19	18	13	21	14	16	16	16	18	14	20	16	13	15	17	17	22	15	18	19	19	21	18	16	15	25	16	15	20	16	21	24	15	17	16	19	18	17	15	19	15	14	24	16	23	17	15	18	15
K01512	8	7	5	6	6	8	6	5	6	4	9	7	5	6	5	4	10	7	9	9	7	10	7	7	6	7	6	6	9	4	7	9	5	6	7	8	8	7	5	8	7	6	11	6	9	6	7	8	6
K14623	3	1	2	2	1	1	1	1	1	1	2	2	1	1	1	1	3	1	4	3	1	3	2	2	1	1	2	1	5	1	1	3	1	1	1	1	1	2	1	2	1	1	3	1	3	1	1	2	2
K12373	32	42	48	32	60	51	46	45	42	48	39	43	54	43	38	40	27	47	44	37	37	38	49	41	46	34	38	44	38	48	33	29	47	40	47	42	43	37	47	40	45	51	31	45	33	44	44	41	43
K02358	30	30	30	33	30	31	29	31	30	31	32	29	30	30	27	29	31	30	34	34	31	34	32	30	31	34	30	30	37	30	33	36	29	31	30	31	30	30	32	32	30	30	34	30	33	30	30	31	29
K02355	50	59	55	54	56	56	54	55	57	55	60	53	61	53	49	59	53	55	61	60	56	61	58	54	54	57	52	57	63	55	58	63	57	55	55	60	57	54	58	55	54	57	60	55	61	56	56	54	53
K02357	27	29	28	28	29	30	28	28	29	28	31	27	29	28	25	28	29	29	31	31	28	31	29	28	28	28	27	28	32	28	29	31	28	28	29	29	30	27	29	29	28	29	31	28	31	28	29	29	27
K02356	27	29	28	28	29	30	29	28	29	28	31	27	29	28	26	28	30	29	32	32	28	32	29	29	28	28	27	28	33	29	29	32	28	28	29	30	30	28	29	29	29	29	32	28	31	28	29	29	28
K13574	0	0	0	0	0	0	0	0	0	0	0	0	0	1	0	0	0	0	0	0	0	0	1	0	0	0	0	0	0	0	0	0	0	0	0	0	0	0	0	0	0	0	0	0	0	0	0	0	0
K12111	0	0	0	0	0	0	0	0	0	0	0	0	0	0	0	0	0	0	0	0	0	0	0	0	0	0	0	0	0	0	0	0	0	0	0	0	1	0	0	0	0	0	0	0	0	0	0	0	0
K07323	1	1	1	0	0	0	0	1	1	1	1	0	1	1	1	1	1	0	2	2	1	2	1	0	1	0	0	0	3	1	1	2	0	1	0	1	1	0	1	2	0	1	2	0	1	1	1	1	0
K07322	15	18	20	15	26	22	20	20	17	21	15	19	21	19	15	15	11	20	18	14	17	15	21	19	21	11	17	19	15	19	14	12	19	19	19	18	18	17	20	18	19	22	12	19	14	19	18	18	19
K07321	2	2	2	5	1	1	2	2	3	3	3	1	1	2	8	4	5	2	2	4	4	4	2	1	2	8	3	2	3	2	5	5	2	3	2	2	3	2	3	3	1	2	4	2	3	2	2	2	2
K06180	67	72	72	68	77	80	71	72	70	71	79	72	71	72	61	66	73	78	80	76	70	76	76	74	74	62	70	72	79	72	69	76	73	71	78	74	78	69	72	72	76	75	78	72	74	71	76	75	73
K06181	0	0	0	0	0	0	0	0	0	1	1	0	1	0	0	0	0	0	2	1	0	1	1	0	0	0	0	0	3	0	0	2	0	1	0	0	0	0	0	1	0	0	2	0	1	0	0	0	0
K06182	4	5	3	3	4	6	3	3	4	3	6	5	3	3	2	3	5	4	5	5	5	5	4	5	4	5	4	4	5	3	5	5	4	4	6	6	7	4	4	3	4	4	6	3	6	5	5	5	4
K06183	10	15	10	15	10	12	12	11	14	9	15	10	13	9	13	15	17	11	14	16	12	18	11	11	10	13	10	10	17	12	14	19	10	13	10	16	12	12	12	12	11	10	18	12	17	10	10	12	10
K06187	27	29	28	28	29	30	28	28	29	28	31	27	29	28	25	28	29	29	31	31	28	31	29	28	28	28	27	28	32	28	29	31	28	28	29	30	30	27	29	29	28	29	32	28	31	28	29	29	27
K06188	1	1	1	0	1	2	1	1	1	1	2	1	1	1	0	1	1	1	2	2	1	2	2	1	2	1	1	1	2	0	1	2	1	1	1	1	2	1	1	2	1	1	2	1	1	1	1	1	1
K06189	1	0	0	0	0	0	0	0	0	0	0	0	0	0	0	0	0	0	0	0	0	0	0	0	0	0	0	0	0	0	0	0	0	0	0	0	0	0	0	0	0	0	0	0	0	0	0	0	0
K07588	13	8	9	6	11	8	9	9	8	9	6	8	10	10	8	7	6	8	8	7	7	7	9	6	8	6	8	6	7	10	6	6	9	8	7	8	9	9	9	9	8	9	6	9	7	8	7	8	7
K07586	1	1	1	2	1	1	2	1	1	1	1	1	1	1	2	1	2	1	1	1	1	1	1	1	1	2	1	1	1	1	1	1	1	1	0	1	1	1	1	1	1	1	2	1	1	1	0	1	1
K07585	0	0	0	0	0	0	0	0	0	0	0	0	0	0	6	1	0	0	0	0	0	0	0	0	0	1	0	0	0	0	0	0	0	0	0	0	0	0	0	0	0	0	0	0	0	0	0	0	1
K07584	15	15	10	18	11	12	13	13	15	12	14	12	9	12	14	14	17	11	12	14	15	16	13	12	12	19	13	11	14	13	18	19	12	14	12	16	15	14	13	13	11	10	18	13	17	13	12	14	11
K07583	0	0	0	0	0	0	0	0	0	0	0	0	0	0	6	1	0	0	0	0	0	0	0	0	0	1	0	0	0	0	0	0	0	0	0	0	0	0	0	0	0	0	0	0	0	0	0	0	1
K07581	0	0	0	0	0	0	0	0	0	0	0	0	0	0	6	1	0	0	0	0	0	0	0	0	0	1	0	0	0	0	0	0	0	0	0	0	0	0	0	0	0	0	0	0	0	0	0	0	1
K07580	0	0	0	0	0	0	0	0	0	0	0	0	0	0	6	1	0	0	0	0	0	0	0	0	0	1	0	0	0	0	0	0	0	0	0	0	0	0	0	0	0	0	0	0	0	0	0	0	1
K05989	12	19	15	18	20	20	17	18	18	19	17	20	18	15	15	15	13	16	18	15	23	18	21	18	20	26	15	22	18	18	22	21	19	20	16	20	20	18	18	18	16	18	22	18	20	22	17	17	18
K05985	10	5	5	8	4	4	6	6	6	4	5	5	5	6	7	6	9	4	5	6	4	6	4	5	5	3	6	3	5	6	5	5	5	4	4	5	5	7	5	7	5	4	8	6	6	4	4	6	6
K10843	0	2	2	1	1	1	1	1	2	2	2	0	5	1	1	3	1	1	3	3	1	3	1	0	0	2	0	2	4	1	1	3	2	1	0	2	0	1	2	1	1	1	2	1	2	1	1	1	0
K00673	0	0	0	0	0	0	0	0	0	0	0	0	0	0	0	0	0	1	0	0	0	0	0	0	0	0	0	0	0	0	0	0	0	0	0	0	0	0	0	0	1	0	0	0	0	0	0	0	0
K00674	5	6	6	7	9	6	8	7	7	7	4	5	8	7	7	6	6	5	7	7	4	7	7	4	5	4	5	4	6	8	5	5	6	6	4	6	5	5	7	7	5	6	5	7	5	5	4	6	4
K00675	0	0	0	0	0	0	0	0	0	0	0	0	0	0	0	0	0	0	0	0	0	0	0	0	0	0	0	0	0	0	0	0	0	0	0	0	0	0	0	0	0	0	0	0	0	0	0	0	0
K00676	4	5	3	7	5	5	5	6	5	6	5	5	3	4	5	6	4	4	4	4	8	5	6	5	5	14	6	6	5	5	10	8	5	6	5	6	5	4	6	5	4	4	6	5	7	7	5	6	4
K00677	25	18	27	13	25	29	20	21	19	22	26	28	22	25	14	16	17	29	26	22	19	18	24	27	27	10	25	26	23	19	15	13	25	19	32	17	27	22	22	23	28	28	21	22	18	24	29	23	28
K06988	0	1	0	0	0	0	1	0	1	1	0	0	1	0	12	1	0	0	0	0	1	0	0	0	0	2	0	0	0	0	0	0	0	1	0	0	0	0	0	1	0	0	0	0	0	0	0	0	1
K06989	1	2	1	1	1	1	1	1	1	1	1	2	1	1	7	1	1	1	1	1	2	1	1	1	1	3	1	1	1	1	2	1	1	1	1	2	2	1	1	1	1	1	1	1	2	2	1	2	2
K06980	1	0	0	0	0	0	0	0	1	0	0	0	1	1	0	0	1	0	1	1	0	1	1	0	0	0	0	0	1	0	0	1	0	1	0	0	0	0	0	1	0	0	1	0	0	0	0	0	0
K06981	0	0	0	0	0	0	0	0	0	0	0	0	0	0	6	1	0	0	0	0	0	0	0	0	0	1	0	0	0	0	0	0	0	0	0	0	0	0	0	0	0	0	0	0	0	0	0	0	1
K06982	0	0	0	0	0	0	0	0	0	0	0	0	0	0	6	1	0	0	0	0	0	0	0	0	0	1	0	0	0	0	0	0	0	0	0	0	0	0	0	0	0	0	0	0	0	0	0	0	1
K06984	0	0	0	0	0	0	0	0	0	0	0	0	0	0	6	1	0	0	0	0	0	0	0	0	0	1	0	0	0	0	0	0	0	0	0	0	0	0	0	0	0	0	0	0	0	0	0	0	1
K06986	0	0	1	0	1	0	0	1	0	1	1	0	1	1	0	0	1	0	4	2	0	2	1	0	0	0	0	1	6	0	0	3	0	1	0	0	0	0	1	1	0	1	3	0	2	1	0	1	0
K06987	5	5	3	5	4	4	4	4	5	3	6	4	3	4	10	5	6	3	5	6	6	6	6	4	3	7	4	4	6	3	6	6	4	4	4	5	4	4	3	4	4	4	7	4	8	4	4	4	4
K02445	3	1	1	1	1	1	1	1	1	1	1	3	1	1	1	1	1	1	1	1	2	1	1	2	1	2	2	2	1	1	1	1	1	1	1	1	2	2	1	1	1	1	2	1	2	2	1	1	1
K02444	2	1	1	1	1	1	1	1	1	1	1	2	1	1	1	1	2	1	1	1	2	1	1	1	1	2	1	1	1	1	1	1	1	1	2	1	2	1	1	1	1	1	2	1	2	2	1	1	1
K00582	0	0	0	0	0	0	0	0	0	0	0	0	0	0	6	1	0	0	0	0	0	0	0	0	0	1	0	0	0	0	0	0	0	0	0	0	0	0	0	0	0	0	0	0	0	0	0	0	1
K00583	0	0	0	0	0	0	0	0	0	0	0	0	0	0	6	1	0	0	0	0	0	0	0	0	0	1	0	0	0	0	0	0	0	0	0	0	0	0	0	0	0	0	0	0	0	0	0	0	1
K00580	0	0	0	0	0	0	0	0	0	0	0	0	0	0	6	1	0	0	0	0	0	0	0	0	0	1	0	0	0	0	0	0	0	0	0	0	0	0	0	0	0	0	0	0	0	0	0	0	1
K02110	28	24	26	25	28	33	26	25	25	24	31	28	22	26	22	23	28	29	28	28	25	28	26	28	28	24	27	26	29	24	26	25	26	24	31	24	30	24	25	27	28	27	30	26	28	26	29	28	27
K00586	0	0	0	0	0	0	0	0	0	0	0	0	0	0	6	1	0	0	0	0	0	0	0	0	0	1	0	0	0	0	0	0	0	0	0	0	0	0	0	0	0	0	0	0	0	0	0	0	1
K00584	0	0	0	0	0	0	0	0	0	0	0	0	0	0	6	1	0	0	0	0	0	0	0	0	0	1	0	0	0	0	0	0	0	0	0	0	0	0	0	0	0	0	0	0	0	0	0	0	1
K02441	1	0	0	0	0	0	0	0	0	0	0	0	0	1	0	0	1	0	0	0	0	0	1	0	0	0	0	0	0	0	0	0	0	0	0	0	0	0	0	0	0	0	0	0	0	0	0	0	0
K02440	7	2	3	5	2	4	4	2	4	2	4	4	3	3	9	2	9	4	3	5	2	4	2	4	4	2	4	2	3	2	1	2	1	3	2	2	3	4	2	5	4	2	4	3	3	2	3	4	4
K00018	15	21	20	15	22	24	19	18	19	19	23	20	22	17	15	19	15	21	21	19	20	20	20	21	20	17	17	22	20	18	18	17	21	17	22	21	22	18	20	17	20	22	20	19	21	21	22	19	20
K02443	2	4	2	6	3	2	4	4	4	4	4	3	2	3	3	4	4	2	3	4	6	5	4	3	3	11	4	4	4	4	8	7	3	4	3	4	4	3	4	3	2	3	5	3	6	5	3	4	3
K00019	0	2	1	1	1	1	1	0	2	1	1	0	5	0	1	3	1	0	1	2	1	2	0	0	0	2	0	1	1	1	1	2	1	1	0	2	0	1	2	1	0	1	1	1	1	1	1	0	0
K03149	11	9	6	8	6	8	6	8	8	6	10	7	7	8	7	7	11	8	11	11	8	10	8	8	8	6	7	6	13	7	7	13	7	9	8	9	9	9	7	9	8	7	13	8	11	7	8	9	8
K00015	0	0	0	0	0	0	0	0	0	0	0	0	0	0	0	0	0	1	0	0	0	0	0	0	0	0	0	0	0	0	0	0	0	0	0	0	0	0	0	1	1	0	0	1	0	0	1	0	0
K01989	16	16	13	14	12	17	14	12	15	13	17	12	18	12	13	16	19	13	15	18	14	20	10	13	13	19	13	13	17	14	17	19	14	12	15	16	17	13	16	13	12	13	18	12	17	13	14	15	12
K00854	16	29	21	26	21	24	22	24	25	23	29	23	23	19	21	25	23	23	27	26	32	29	25	24	25	36	21	28	30	23	33	35	24	27	23	31	31	23	26	24	23	23	33	23	30	27	25	24	23
K00855	0	0	0	0	0	0	0	0	0	0	0	0	0	0	0	0	0	0	0	0	0	0	0	0	0	0	0	0	0	0	0	0	0	0	0	0	0	0	0	1	0	0	0	0	0	0	0	0	0
K00856	0	0	0	0	0	0	0	0	0	0	0	0	0	0	0	0	0	0	0	0	0	0	0	0	0	0	0	0	0	0	0	0	0	0	0	0	0	0	0	1	0	0	0	0	0	0	0	0	0
K00857	6	6	7	10	6	6	8	6	8	8	8	6	5	7	7	9	10	9	6	7	8	7	5	7	6	11	9	6	7	7	9	9	5	8	8	6	6	6	7	7	9	7	6	6	8	6	7	6	6
K00850	47	56	45	47	51	52	48	49	51	46	54	48	48	46	45	48	51	47	55	53	51	56	53	47	48	53	44	48	57	49	54	58	48	49	50	58	55	48	50	49	47	50	58	49	58	49	49	52	46
K00851	2	0	1	3	1	0	2	1	1	1	1	1	1	2	2	0	4	1	1	2	0	1	1	2	1	0	2	0	1	2	0	1	0	1	0	0	0	2	0	3	1	0	1	1	1	0	0	2	2
K00852	9	16	9	14	11	10	14	12	14	13	14	11	15	11	24	15	15	8	14	15	17	17	12	12	11	25	11	13	15	13	19	21	11	14	10	17	17	11	14	14	9	11	17	11	17	13	11	13	11
K00853	0	0	0	1	1	0	1	0	0	0	1	0	1	1	1	0	2	0	1	1	0	1	0	0	0	0	0	0	1	1	0	2	0	0	0	0	0	0	0	1	0	0	1	0	1	0	0	1	0
K00858	27	30	28	28	29	30	28	28	29	28	31	27	30	28	37	29	29	29	31	31	29	32	29	28	28	30	27	28	32	28	29	31	29	28	29	30	30	27	29	29	28	29	31	28	31	28	29	29	29
K00859	25	28	27	26	28	29	26	27	27	27	30	26	28	27	23	26	28	28	31	30	27	31	28	27	27	27	26	27	32	27	27	30	27	27	28	28	29	26	28	27	28	27	31	27	29	27	28	28	27
K01181	4	14	8	19	8	5	11	13	14	11	10	6	7	10	13	18	12	9	11	12	15	13	16	7	9	17	9	10	15	14	17	22	10	16	4	15	7	12	10	11	10	7	13	13	17	10	7	9	7
K01183	1	6	3	5	3	2	4	4	5	4	4	3	7	3	4	8	4	3	6	6	5	6	5	3	3	7	2	5	7	5	5	8	4	5	2	6	3	4	5	4	3	3	5	4	6	4	3	3	2
K01182	9	10	8	6	8	15	8	6	9	7	15	9	14	6	6	10	11	10	12	13	9	14	6	10	8	12	8	10	12	7	10	11	10	7	13	11	14	7	10	7	9	9	13	7	12	9	12	11	8
K01185	15	11	18	10	18	19	15	14	12	14	16	16	14	15	11	12	12	19	15	13	11	11	15	17	16	7	17	15	12	14	9	7	15	11	21	11	15	12	14	13	18	18	10	14	10	14	18	15	17
K01187	28	35	33	29	44	39	37	33	34	36	32	33	41	33	31	32	29	34	36	32	33	34	35	33	34	34	28	33	34	35	32	32	34	34	34	36	36	31	35	32	33	36	31	34	34	34	33	33	32
K01188	13	20	19	17	23	22	20	19	19	19	21	20	18	18	17	19	15	22	20	19	20	19	21	19	21	18	15	21	20	20	19	17	21	19	19	20	22	17	18	18	21	21	20	21	21	20	21	19	19
K13767	0	1	1	2	1	1	1	1	1	0	1	1	0	1	1	2	1	0	1	1	1	1	1	0	1	1	1	1	1	1	1	1	1	1	0	1	0	1	1	1	1	1	1	1	1	1	1	0	1
K02984	0	0	0	0	0	0	0	0	0	0	0	0	0	0	6	1	0	0	0	0	0	0	0	0	0	1	0	0	0	0	0	0	0	0	0	0	0	0	0	0	0	0	0	0	0	0	0	0	1
K02986	27	30	28	28	29	30	28	28	29	28	32	27	29	28	31	29	29	29	32	32	28	32	29	28	28	29	27	28	33	28	29	32	29	28	29	30	30	27	29	29	29	29	32	28	31	28	29	29	28
K02987	0	0	0	0	0	0	0	0	0	0	0	0	0	0	6	1	0	0	0	0	0	0	0	0	0	1	0	0	0	0	0	0	0	0	0	0	0	0	0	0	0	0	0	0	0	0	0	0	1
K02636	0	0	0	0	0	0	0	0	0	0	0	0	0	0	0	0	0	0	0	0	0	0	0	0	0	0	0	0	0	0	0	0	0	0	0	0	0	0	0	1	0	0	0	0	0	0	0	0	0
K02982	27	29	28	27	28	30	28	28	28	28	31	26	29	27	31	28	28	29	31	31	27	31	28	28	28	27	27	27	32	28	28	31	28	27	29	29	29	27	29	28	28	28	31	27	30	27	29	28	28
K02639	0	0	0	0	0	0	0	0	0	0	0	0	0	0	0	0	0	0	0	0	0	0	0	0	0	0	0	0	0	0	0	0	0	0	0	0	0	0	0	1	0	0	0	0	0	0	0	0	0
K02988	27	29	28	28	29	30	28	28	29	28	30	27	29	27	31	29	29	29	31	31	28	31	29	28	28	29	27	28	32	28	29	31	28	28	29	29	30	27	29	28	28	28	31	28	31	28	29	28	28
K08298	0	0	0	0	0	0	0	0	0	0	0	0	0	0	0	0	0	0	0	1	0	0	0	0	0	0	0	0	0	0	0	0	0	0	0	0	0	0	0	0	0	0	0	0	1	0	0	0	0
K03583	1	0	1	0	0	0	0	1	0	1	1	0	1	1	0	0	1	1	2	2	0	2	1	0	1	0	0	0	3	0	0	2	0	1	0	0	0	0	1	1	1	1	2	1	1	1	1	0	0
K03582	1	1	1	0	0	0	0	1	0	1	1	0	1	1	0	1	1	1	2	2	1	2	1	0	1	0	0	1	3	0	1	2	0	1	0	0	1	0	1	1	1	1	2	1	1	1	1	0	0
K03581	15	16	11	19	12	11	14	15	15	13	15	12	11	13	14	15	19	11	18	17	16	19	15	13	13	19	14	12	22	14	19	24	12	15	11	17	16	15	14	16	12	12	22	14	20	14	12	14	12
K03580	0	0	0	0	0	0	0	0	0	1	1	0	1	0	0	0	1	0	3	2	0	2	1	0	0	0	0	0	4	0	0	3	0	1	0	0	0	0	0	1	0	0	3	0	2	0	0	0	0
K03587	19	15	19	11	19	19	15	16	15	17	17	18	20	17	12	15	13	19	18	17	14	15	16	17	18	10	16	17	18	15	11	11	18	15	20	14	18	16	17	17	18	19	14	16	14	17	19	16	18
K03585	27	22	30	18	32	32	25	26	23	27	27	30	27	27	19	20	19	31	29	24	22	22	29	29	31	14	26	29	26	25	17	16	29	23	33	22	29	25	26	26	30	31	23	26	20	28	30	26	31
K03584	24	29	28	26	29	30	27	28	28	27	30	27	29	27	24	28	26	29	30	30	28	30	28	27	27	27	26	28	31	28	28	30	28	28	29	29	29	26	28	28	28	28	30	27	29	28	29	28	26
K03589	22	24	24	24	25	26	23	23	23	24	26	23	25	22	20	23	23	25	26	25	24	26	24	24	24	24	23	25	26	23	24	25	24	24	25	25	25	23	24	22	25	24	24	23	24	24	25	24	23
K03588	32	34	31	31	33	36	31	31	32	30	37	32	32	30	28	31	35	33	36	36	33	37	32	33	32	34	31	32	38	31	35	38	32	32	35	36	38	32	32	32	32	33	39	31	38	33	33	33	32
K01724	0	0	0	0	0	0	0	0	1	0	1	0	1	1	0	0	1	0	2	2	0	1	1	0	0	0	0	0	2	0	0	1	0	1	0	0	0	0	0	2	0	0	1	0	1	0	0	0	0
K01726	7	4	3	4	4	5	4	4	4	3	4	5	4	4	3	3	5	4	4	4	4	4	4	5	4	5	5	4	4	4	5	4	5	4	6	4	7	5	4	5	4	4	6	4	6	4	4	5	5
K01720	0	0	0	0	0	0	0	0	0	0	1	0	0	0	0	0	0	0	1	1	0	1	0	0	0	0	0	0	1	0	0	1	0	0	0	0	0	0	0	0	0	0	1	0	1	0	0	0	0
K01728	3	5	7	2	5	8	4	4	4	5	8	7	8	5	2	5	3	8	8	7	5	6	6	7	7	3	4	9	7	4	3	4	8	4	7	5	8	5	6	5	7	7	6	5	4	7	8	5	8
K02188	11	10	6	12	7	9	8	8	9	9	10	8	7	7	13	8	12	8	8	9	12	11	8	9	9	17	9	8	10	8	13	14	7	10	8	10	10	9	9	9	8	8	11	7	12	9	8	10	8
K02189	11	9	6	11	7	9	7	7	8	8	10	8	5	7	13	7	12	7	8	9	10	10	8	9	8	15	9	8	9	7	12	13	7	8	8	9	10	9	8	8	7	7	11	7	11	8	8	9	8
K03769	2	4	2	4	2	1	2	3	4	2	4	2	2	3	3	4	4	3	4	5	3	5	4	2	3	3	2	2	4	4	4	6	2	4	2	4	4	3	3	4	3	2	5	4	5	2	2	2	2
K03768	22	31	28	31	31	31	31	30	31	29	34	28	27	28	33	30	30	31	34	32	32	34	33	29	30	32	27	30	37	29	33	35	28	31	30	32	31	27	29	30	31	30	36	30	35	30	31	30	29
K03767	5	2	2	3	1	1	2	2	2	1	1	2	2	2	2	1	4	2	1	2	1	2	2	2	2	1	3	1	1	2	1	1	2	1	2	1	2	3	1	3	2	2	3	3	1	2	2	2	3
K03763	17	20	13	22	14	15	17	17	18	15	18	16	13	15	23	17	22	14	18	18	21	21	18	16	15	26	17	16	21	17	23	25	16	18	15	20	18	18	16	17	14	14	25	16	24	17	15	18	15
K03762	0	0	0	0	0	0	0	0	0	0	0	0	0	0	0	0	0	0	0	1	0	0	0	0	0	0	0	0	1	0	0	0	0	0	0	0	0	0	0	0	0	0	1	0	0	0	0	0	0
K09457	15	7	12	7	9	13	8	9	8	9	13	14	9	11	6	7	11	14	13	11	9	9	10	13	13	4	13	12	12	7	6	7	11	9	16	7	13	11	9	11	14	12	12	10	9	11	14	11	14
K09459	3	3	3	2	2	2	2	1	3	2	3	1	6	1	2	5	2	1	4	4	1	4	1	1	1	3	1	2	5	2	2	4	2	1	1	3	1	2	3	1	1	2	3	2	4	2	2	1	1
K09458	28	33	32	31	32	33	31	31	35	32	37	29	37	32	29	36	33	32	42	40	31	40	36	30	31	32	29	32	46	31	34	42	32	32	31	34	32	30	33	37	31	32	40	32	39	31	32	31	30
K00602	78	73	80	68	80	87	73	75	73	75	83	81	75	76	61	71	70	84	80	76	71	75	78	81	81	62	78	80	78	72	69	67	81	70	89	73	85	75	76	75	82	83	76	76	74	78	84	78	81
K09981	0	0	0	0	0	0	0	0	0	0	0	0	0	0	0	0	0	1	0	0	0	0	0	0	0	0	0	0	0	0	0	0	0	0	0	0	0	0	0	0	1	1	0	0	0	0	1	0	0
K09989	1	3	2	2	2	2	2	2	2	2	2	3	2	2	2	2	2	2	2	2	3	2	2	2	2	3	2	2	2	2	3	3	2	3	2	3	3	2	3	3	2	3	3	2	3	3	2	2	2
K09988	1	1	1	1	1	1	1	1	1	1	2	2	1	1	1	1	2	1	2	2	2	2	1	1	1	2	1	2	2	1	1	2	1	1	1	1	2	1	1	2	1	1	3	1	2	2	1	1	1
K12589	0	0	0	0	0	0	0	0	0	0	0	0	0	0	6	1	0	0	0	0	0	0	0	0	0	1	0	0	0	0	0	0	0	0	0	0	0	0	0	0	0	0	0	0	0	0	0	0	1
K11720	1	0	0	0	0	0	0	0	0	0	0	0	0	0	0	0	0	0	0	0	0	0	0	0	0	0	0	0	0	0	0	0	0	0	0	0	0	0	0	0	0	0	1	0	0	0	0	0	0
K09759	3	3	2	2	3	5	2	2	2	2	5	4	2	2	1	2	4	4	4	3	4	4	3	4	3	4	3	3	4	2	3	2	3	3	5	3	5	2	2	3	3	3	5	2	4	3	4	4	3
K10984	0	0	0	0	0	0	1	0	0	0	0	1	0	1	1	0	1	0	1	0	0	0	0	1	0	0	1	0	0	1	0	0	0	0	0	0	1	1	0	0	0	0	1	0	0	0	0	1	1
K07468	0	0	0	0	0	0	0	0	0	0	0	0	0	0	0	0	0	0	0	0	0	0	0	0	0	0	0	0	0	0	0	0	0	0	0	0	0	0	0	1	0	0	0	0	0	0	0	0	0
K07464	10	11	8	13	7	9	9	9	10	10	11	8	10	7	20	13	11	8	9	11	12	13	10	8	9	18	9	9	11	9	13	14	9	11	8	11	9	9	9	9	8	7	11	8	12	9	8	9	8
K07465	0	0	0	0	0	0	0	0	0	0	0	0	0	0	0	0	0	0	0	0	0	0	0	0	0	0	0	0	0	0	0	0	0	0	0	0	0	0	0	1	0	0	0	0	0	0	0	0	0
K07466	0	0	0	0	0	0	0	0	0	0	0	0	0	0	6	1	0	0	0	0	0	0	0	0	0	1	0	0	0	0	0	0	0	0	0	0	0	0	0	0	0	0	0	0	0	0	0	0	1
K07467	2	4	1	3	1	2	2	1	3	2	3	2	2	1	2	2	5	2	3	3	3	4	2	2	2	3	2	2	3	2	3	5	2	3	2	4	4	3	2	2	2	2	5	2	4	3	2	2	2
K07460	25	28	26	25	27	29	25	27	27	26	29	26	27	26	23	27	25	27	29	28	27	29	28	26	27	26	25	27	30	26	28	29	27	26	28	28	29	26	28	26	27	27	28	26	29	26	28	27	26
K07461	14	10	8	12	8	10	9	10	10	9	11	9	7	10	10	8	14	8	12	12	9	13	7	9	9	12	10	7	14	9	12	15	8	9	9	10	11	10	10	11	8	7	15	9	12	9	9	12	9
K07462	27	29	28	27	29	30	27	28	28	27	31	27	29	27	24	28	28	29	31	30	28	31	29	27	28	28	27	28	32	27	29	31	28	28	29	29	30	27	29	28	28	28	31	28	30	28	29	28	27
K07463	0	1	0	1	0	0	1	0	1	1	0	0	1	0	18	2	1	0	0	0	1	1	0	1	0	4	0	0	0	1	0	1	1	1	0	0	0	0	0	0	0	0	0	0	1	0	0	0	2
K10679	1	0	0	0	0	0	0	0	0	0	0	0	0	0	0	0	0	0	0	0	0	0	0	0	0	0	0	0	0	0	0	0	0	0	0	0	0	0	0	0	0	0	1	0	0	0	0	0	0
K10670	3	7	3	7	4	4	5	5	6	6	6	4	3	4	4	5	5	3	5	5	8	7	5	4	5	14	6	6	6	5	11	10	5	6	4	8	6	5	6	5	3	4	7	4	8	7	5	6	4
K10672	1	2	1	1	1	1	1	1	1	1	2	1	1	1	1	1	1	1	1	1	2	1	1	1	1	3	1	1	1	1	2	1	1	1	1	2	2	1	1	1	1	1	2	1	2	1	1	1	1
K08724	0	0	0	0	0	0	1	0	0	0	0	0	0	1	1	0	1	0	1	1	0	0	0	1	0	0	0	0	0	1	0	0	0	0	0	0	0	0	0	0	0	0	0	0	0	0	0	0	1
K08722	3	6	3	5	3	2	4	5	4	3	4	3	3	3	4	5	5	4	4	4	5	4	5	3	3	3	3	3	5	5	4	7	4	5	2	6	4	4	4	4	4	3	5	4	5	3	3	3	3
K08728	0	0	0	1	1	0	1	0	0	0	0	0	1	1	1	0	2	0	1	1	0	1	0	1	0	0	0	0	0	1	0	1	0	0	0	0	0	0	0	1	0	0	0	1	0	0	0	1	1
K00449	0	0	0	0	0	0	0	0	0	0	0	0	0	1	0	0	0	0	0	0	0	0	1	0	0	0	0	0	0	0	0	0	0	0	0	0	0	0	0	1	0	0	0	0	0	0	0	0	0
K00117	1	0	0	0	0	0	0	0	1	0	1	0	1	2	0	0	1	0	1	1	0	1	2	0	0	0	0	0	1	0	0	2	0	1	0	0	0	1	0	2	0	0	1	0	1	0	0	1	1
K00111	19	19	15	20	18	16	17	18	18	17	17	15	16	17	16	17	18	15	18	18	19	19	20	15	17	20	16	15	19	18	20	23	17	19	15	20	18	18	18	18	15	16	20	17	21	17	15	18	15
K00442	0	0	0	0	0	0	0	0	0	0	0	0	0	0	6	1	0	0	0	0	0	0	0	0	0	1	0	0	0	0	0	0	0	0	0	0	0	0	0	0	0	0	0	0	0	0	0	0	1
K00113	4	0	1	1	0	1	0	1	1	0	1	1	0	1	0	1	1	1	1	1	0	0	1	1	1	0	1	0	1	0	0	0	0	0	1	0	1	1	0	0	1	1	1	0	1	1	1	1	1
K00112	4	0	1	1	0	1	0	1	1	0	1	1	0	1	0	1	1	1	1	1	0	0	1	1	1	0	1	0	1	0	0	0	0	0	1	0	1	1	0	0	1	1	1	0	1	1	1	1	1
K01531	3	3	2	3	3	2	3	3	3	3	4	3	3	3	3	2	5	2	4	4	4	4	3	3	3	4	2	3	4	3	3	5	2	4	3	3	6	3	3	4	2	3	6	3	5	3	2	3	3
K04720	14	11	8	12	9	14	9	9	10	9	16	11	8	9	8	8	16	13	12	13	12	14	9	11	11	16	11	9	14	9	14	17	10	11	13	11	15	10	10	10	11	9	16	8	15	10	13	12	10
K01533	27	30	28	28	29	30	28	28	29	28	32	28	30	28	31	29	29	30	32	31	29	32	30	28	29	29	27	28	33	28	29	32	29	29	29	30	30	28	29	31	29	29	32	29	31	28	30	29	29
K01534	52	57	52	55	49	57	51	52	55	52	62	52	51	49	57	56	58	54	57	59	57	61	53	54	54	62	53	55	61	52	60	65	53	53	58	58	62	53	55	51	53	53	64	51	61	54	56	54	54
K01537	18	31	25	31	28	25	29	29	30	28	28	25	25	26	33	30	27	28	27	27	31	29	31	26	27	30	25	28	28	30	32	33	27	30	25	32	27	26	28	28	28	28	29	29	31	27	26	26	26
K10120	0	0	0	0	0	0	0	0	0	0	0	0	0	0	0	0	1	0	0	0	0	0	0	0	0	0	0	0	0	0	0	0	0	0	0	0	0	0	0	0	0	0	0	0	0	0	0	0	0
K05777	1	0	0	0	0	0	0	0	1	0	0	1	0	0	0	0	1	0	0	0	0	0	0	1	0	1	0	0	1	0	1	1	0	0	0	0	1	0	0	0	0	0	1	0	1	0	0	0	0
K03973	1	0	0	1	1	0	2	1	1	1	1	1	1	1	1	0	2	0	1	1	0	1	0	1	1	0	1	0	1	1	0	1	0	1	1	0	2	1	1	1	1	0	1	1	1	1	0	1	1
K03976	16	23	17	23	21	19	21	21	22	20	20	16	23	18	21	23	21	17	22	22	21	25	21	16	17	26	16	18	24	22	24	28	18	21	15	24	18	18	22	19	17	17	23	19	24	18	16	20	15
K03977	27	29	28	28	29	30	28	28	29	28	31	27	29	28	25	28	29	29	31	31	28	31	29	28	28	28	27	28	32	28	29	31	28	28	29	30	30	27	29	29	28	29	32	28	31	28	29	29	27
K03975	5	10	8	10	12	7	11	10	9	9	5	6	10	10	10	9	9	6	9	9	7	9	11	7	8	6	6	6	8	12	7	9	8	9	5	10	7	8	9	9	7	8	6	10	8	7	5	9	7
K03978	27	27	26	27	28	29	27	27	26	26	29	27	24	26	24	25	27	28	29	28	27	28	27	27	28	25	27	27	30	27	27	28	27	27	29	28	29	26	27	26	28	28	30	27	28	27	28	28	27
K03979	27	27	27	27	28	29	27	28	27	26	30	27	24	27	24	25	27	29	30	29	27	29	29	28	28	26	27	27	31	27	27	30	27	27	29	28	29	26	27	28	28	28	31	27	29	27	28	28	27
K13378	10	10	15	7	16	16	12	12	10	13	13	14	12	13	8	10	7	16	12	10	11	9	13	14	14	6	12	14	10	12	8	6	14	11	16	10	13	11	12	11	15	15	9	12	9	13	15	12	14
K02372	18	22	19	22	17	20	19	20	21	18	25	20	21	20	18	21	24	21	26	26	23	26	24	20	21	22	18	22	29	19	23	29	20	22	19	23	23	20	20	23	21	19	28	19	25	21	21	21	20
K02371	16	17	13	17	17	16	16	16	16	15	14	14	14	14	16	15	15	13	15	15	17	17	16	12	14	21	14	13	16	15	19	19	14	16	13	18	15	14	16	15	13	14	17	15	18	15	13	16	12
K02377	14	14	17	10	18	18	15	14	14	16	16	17	19	15	11	14	10	17	16	14	14	14	16	16	17	11	14	17	14	14	12	10	17	14	18	14	16	14	16	15	17	18	12	15	13	16	17	14	16
K02379	3	1	1	2	1	1	1	1	2	1	2	1	1	1	13	2	4	1	2	2	1	2	1	2	2	3	2	1	2	1	1	2	1	1	1	1	1	2	1	2	1	1	2	1	3	1	1	1	3
K03394	21	17	12	21	13	15	15	16	17	15	18	14	12	15	27	17	22	14	16	18	18	19	15	15	17	23	16	13	18	16	20	23	14	17	14	18	19	17	15	17	14	13	20	15	20	14	14	17	16
K03390	4	9	8	8	10	7	9	8	9	9	5	5	13	7	14	11	5	5	7	8	7	9	9	5	6	8	5	6	7	9	7	7	8	6	4	9	5	7	9	6	6	8	5	8	8	7	6	6	6
K03399	4	1	2	5	1	1	2	2	2	3	2	2	1	2	3	3	3	1	1	2	3	3	2	1	2	7	3	2	2	2	5	4	1	2	1	1	1	2	2	2	1	1	2	2	2	2	1	2	1
K11443	0	0	0	0	0	0	0	0	0	0	0	0	0	0	0	0	0	0	0	0	0	0	0	0	0	0	0	0	0	0	0	0	0	0	0	0	0	0	0	1	0	0	0	0	0	0	0	0	0
K00612	0	0	0	0	0	0	0	0	1	0	0	0	1	0	0	0	0	0	0	0	0	0	0	0	1	0	0	0	0	0	0	0	0	1	0	0	0	0	0	1	0	0	0	0	0	0	0	0	0
K00610	15	19	20	12	21	24	18	17	17	18	22	19	21	17	19	17	14	22	20	18	18	19	18	20	19	16	17	21	19	17	17	16	20	18	23	20	22	16	19	16	20	21	18	17	18	19	22	19	20
K00611	14	17	12	18	12	13	14	16	16	14	16	13	12	14	21	16	20	13	17	19	17	20	16	12	13	21	14	13	21	15	19	24	13	16	12	18	15	15	14	17	13	12	22	14	21	14	13	16	12
K00616	11	11	8	10	8	10	8	9	10	9	12	8	8	9	9	9	12	10	11	12	11	13	9	9	9	15	10	8	12	8	13	15	9	11	10	11	13	9	10	12	9	8	15	9	13	10	10	11	8
K00614	1	0	0	1	0	0	1	0	1	0	0	0	0	0	0	0	1	1	0	0	0	1	0	0	0	0	1	0	0	0	0	0	0	0	0	0	0	0	0	1	1	0	1	0	0	0	0	0	0
K00615	56	61	47	69	51	56	53	56	57	52	62	54	46	49	50	57	63	53	57	59	65	64	61	55	55	76	58	55	64	53	71	73	52	58	55	64	63	56	56	56	53	51	68	54	69	56	55	59	52
K00619	3	1	1	0	1	1	1	1	1	1	1	1	1	2	0	1	1	1	1	2	1	1	2	1	2	1	2	1	1	1	0	1	1	1	1	1	1	1	1	2	1	1	1	1	1	1	1	1	1
K07705	1	0	0	1	0	0	1	0	0	0	0	0	0	1	0	0	1	0	0	0	0	1	0	0	0	0	0	0	0	1	0	0	0	0	0	0	0	0	0	0	0	0	0	0	0	0	0	0	0
K07704	1	0	0	1	1	0	1	1	0	0	1	1	1	1	1	0	2	0	1	1	0	1	0	1	0	0	1	0	1	1	0	1	0	0	0	0	1	0	0	1	0	0	1	0	1	0	0	1	0
K07707	1	1	1	2	1	1	2	1	1	1	1	2	1	1	2	1	2	1	1	1	1	1	1	2	1	2	1	1	1	1	1	1	1	1	0	1	1	1	1	2	1	1	2	1	1	1	1	1	1
K07706	2	4	2	5	2	1	3	3	4	2	2	3	2	2	3	4	4	3	2	3	4	3	4	2	2	4	3	3	3	4	4	4	3	4	1	5	3	4	2	3	3	2	4	4	4	3	2	3	2
K07709	1	1	0	0	0	0	0	0	0	0	0	0	0	0	0	0	0	1	0	0	1	0	0	0	1	1	1	0	0	0	0	0	0	0	0	1	1	0	0	0	1	1	0	1	0	1	1	0	1
K01955	29	35	31	33	34	34	33	33	34	33	36	33	35	32	35	33	34	33	40	37	35	38	35	32	33	38	31	34	43	33	35	40	32	35	32	36	34	31	33	35	33	33	40	33	39	34	33	33	32
K13042	0	0	0	0	0	0	0	0	0	0	0	0	0	0	0	0	0	0	0	0	0	0	0	0	0	0	0	0	0	0	0	0	0	0	0	0	0	0	0	1	0	0	0	0	0	0	0	0	0
K09935	2	3	2	3	2	4	3	2	3	2	3	3	3	3	8	4	3	2	4	4	3	3	4	2	3	4	2	3	5	2	3	4	2	3	2	2	4	2	2	3	2	2	5	2	5	3	3	2	3
K06216	0	0	0	0	0	0	1	0	0	0	0	0	0	1	1	0	1	0	0	0	0	0	0	1	0	0	0	0	0	1	0	0	0	0	0	0	0	0	0	0	0	0	0	0	0	0	0	0	0
K13745	0	2	1	1	1	1	1	0	2	1	1	0	5	0	1	3	1	0	1	2	1	2	0	0	0	2	0	1	1	1	1	1	1	1	0	2	0	1	2	0	0	1	0	1	1	1	1	0	0
K13747	20	20	21	16	23	23	20	22	20	20	22	22	19	21	17	19	17	23	23	20	19	20	22	21	22	13	19	21	23	21	17	18	22	20	24	20	24	19	21	20	23	23	22	21	20	21	23	21	22
K06211	0	1	0	1	1	0	1	0	1	0	0	1	0	0	1	1	1	0	0	0	1	0	1	1	0	2	0	1	0	0	1	1	1	1	0	1	0	1	0	1	0	0	1	1	1	1	0	0	0
K06212	0	0	0	0	0	0	0	0	1	0	0	0	0	0	0	0	1	0	0	1	0	1	0	0	0	0	0	0	1	0	0	0	0	1	0	0	0	0	0	2	0	0	0	0	1	0	0	0	0
K09933	0	0	0	0	0	0	0	0	0	0	0	0	0	1	0	0	0	0	0	0	0	0	1	0	0	0	0	0	0	0	0	0	0	0	0	0	0	0	0	1	0	0	0	0	0	0	0	0	0
K02619	10	11	15	8	16	16	12	13	11	13	13	14	13	13	9	10	8	16	13	11	11	10	13	14	14	6	12	14	10	12	9	6	14	12	16	11	14	11	13	11	15	16	9	13	9	13	15	12	14
K02968	25	29	27	27	28	28	27	28	28	27	29	26	29	27	24	28	28	27	30	30	28	30	29	27	27	27	26	28	31	28	29	31	28	28	27	29	28	27	28	28	27	28	30	28	30	27	28	27	27
K02966	0	0	0	0	0	0	0	0	0	0	0	0	0	0	6	1	0	0	0	0	0	0	0	0	0	1	0	0	0	0	0	0	0	0	0	0	0	0	0	0	0	0	0	0	0	0	0	0	1
K02967	27	29	28	28	29	30	28	28	29	28	31	27	29	28	31	29	29	29	31	31	28	32	29	28	28	29	27	28	32	28	29	31	28	28	29	30	30	27	29	29	28	29	32	28	31	28	29	29	28
K02965	27	28	27	27	28	29	27	28	27	27	30	27	25	27	30	26	28	29	30	29	27	29	29	28	28	27	27	27	31	27	28	30	27	27	29	28	30	27	27	28	28	28	31	27	29	27	28	28	28
K02962	0	0	0	0	0	0	0	0	0	0	0	0	0	0	6	1	0	0	0	0	0	0	0	0	0	1	0	0	0	0	0	0	0	0	0	0	0	0	0	0	0	0	0	0	0	0	0	0	1
K03569	40	41	36	39	38	40	38	38	40	36	43	36	37	38	41	39	42	38	42	43	38	43	39	38	37	39	36	36	44	39	40	45	38	38	39	42	42	39	37	38	37	37	46	38	45	37	39	40	38
K03568	1	2	2	1	1	1	2	2	2	3	3	1	3	2	8	2	2	2	6	4	2	4	2	1	2	3	1	1	7	2	2	5	1	3	1	2	1	1	2	4	2	2	5	2	4	2	2	1	2
K03565	25	28	27	27	28	29	27	27	28	26	29	27	27	26	24	27	27	28	28	28	27	29	27	27	27	27	26	27	27	27	28	28	28	26	28	29	29	26	27	26	27	27	28	27	28	27	28	27	26
K06218	2	2	2	1	1	1	1	1	2	1	2	1	5	1	1	4	2	2	2	3	1	3	1	1	1	2	1	2	2	1	1	2	2	1	1	2	1	2	2	1	2	2	1	2	2	1	2	1	1
K03566	0	0	0	0	0	0	0	0	0	0	0	0	0	0	0	0	0	0	0	0	0	0	0	0	0	0	0	0	0	0	0	0	0	0	0	0	0	0	0	1	0	0	0	0	0	0	0	0	0
K03561	36	27	35	20	35	36	28	30	28	31	34	34	37	34	28	25	25	36	39	34	26	30	35	33	34	18	31	32	38	29	21	26	35	28	38	26	34	31	31	33	35	36	32	30	28	32	35	31	35
K03563	9	10	7	12	8	8	8	10	10	9	10	9	8	11	8	10	10	8	9	10	12	10	16	8	10	17	10	10	10	9	14	15	9	12	8	11	10	10	9	12	8	8	11	9	12	10	8	10	8
K03562	1	1	1	0	1	0	1	1	1	1	2	1	1	1	1	1	1	1	4	3	1	3	1	1	1	1	1	1	5	1	1	3	1	1	1	1	1	1	1	2	1	1	4	1	2	1	1	1	1
K01709	4	4	3	2	2	3	2	2	3	2	4	3	6	2	2	4	3	2	4	4	3	5	2	2	2	5	2	3	4	2	3	4	3	2	2	4	3	3	3	3	2	3	4	2	4	3	3	3	2
K01708	2	1	1	1	1	1	1	1	1	1	1	1	1	2	1	1	1	1	1	1	1	1	1	1	1	0	2	1	1	1	1	0	2	1	2	1	2	2	1	2	1	1	2	1	1	1	1	2	1
K01706	3	2	2	1	2	2	2	2	2	2	1	3	2	2	1	2	1	1	2	1	2	1	2	2	2	2	3	2	1	2	2	1	3	1	2	2	3	2	2	3	1	2	3	2	2	2	2	3	2
K01704	44	56	44	51	50	48	49	49	53	50	50	45	53	46	68	54	49	43	53	53	53	58	53	45	48	63	43	48	57	50	57	61	50	50	43	56	52	49	51	51	43	48	57	49	59	50	46	49	46
K01703	46	58	46	52	52	50	50	52	55	52	51	47	54	48	71	55	50	45	54	55	55	59	54	46	49	64	45	49	58	52	58	62	52	51	45	58	54	51	53	53	44	49	59	51	60	52	47	51	48
K14165	0	0	0	0	0	0	0	0	0	0	0	0	0	0	0	0	0	0	0	0	0	0	0	0	0	0	0	0	0	0	0	0	0	0	0	0	0	0	0	1	0	0	0	0	0	0	0	0	0
K14161	0	0	0	0	0	0	0	0	0	0	0	0	0	0	0	0	0	0	0	0	0	0	0	0	0	0	0	0	0	0	0	0	0	0	0	0	0	0	0	1	0	0	0	0	0	0	0	0	0
K14162	0	0	0	0	0	0	0	0	0	0	0	0	0	0	0	0	0	1	0	0	0	0	0	0	0	0	0	0	0	0	0	0	0	0	0	0	0	0	0	1	1	0	0	1	0	0	0	0	0
K05396	3	2	1	2	1	1	1	2	1	1	2	2	1	1	1	1	2	1	3	2	2	2	2	2	2	2	2	1	4	1	2	3	1	2	1	2	2	2	2	2	1	2	3	1	3	2	1	2	2
K03709	2	3	2	2	2	2	3	2	3	3	3	2	3	3	14	2	4	2	5	4	2	4	3	2	2	3	2	1	6	2	1	5	2	3	2	2	2	2	2	4	3	2	4	2	3	2	2	2	3
K03708	9	5	4	7	3	3	5	5	5	4	3	5	4	5	5	5	8	4	4	5	3	4	5	4	4	3	6	3	4	5	4	6	4	5	3	5	4	7	4	6	4	3	5	6	5	4	3	5	4
K03701	40	43	45	38	48	48	43	44	43	45	47	44	47	45	47	41	40	47	49	46	42	45	47	45	45	39	42	45	49	43	40	43	46	43	48	43	47	42	44	45	46	47	46	44	44	45	47	44	46
K03700	6	7	5	9	6	9	7	6	6	6	9	6	4	6	6	6	10	7	7	8	8	9	6	7	7	13	7	6	8	6	11	11	6	7	8	8	9	6	6	6	6	6	10	5	8	7	7	9	6
K03703	27	28	28	27	28	29	27	27	28	27	31	26	29	27	30	28	28	29	31	31	27	31	28	27	27	27	27	27	32	28	28	31	28	27	28	29	28	27	28	28	28	28	31	27	30	27	29	28	28
K03702	27	29	28	28	29	30	28	28	29	28	31	27	29	28	31	29	29	29	31	31	28	32	29	28	28	29	27	28	32	28	29	31	28	28	29	30	30	27	29	29	28	29	32	28	31	28	29	29	28
K03705	16	16	11	19	12	12	14	14	15	12	15	12	10	13	15	15	19	12	14	16	15	17	14	13	13	19	14	12	16	14	18	20	12	14	12	16	15	15	13	15	12	11	19	14	18	13	13	15	12
K03704	20	21	14	22	15	14	17	19	20	16	21	17	14	18	18	19	25	16	21	23	20	24	20	17	17	25	18	16	24	19	22	28	16	21	15	22	21	19	17	22	16	15	27	19	25	18	16	20	16
K03707	1	2	1	1	1	1	1	2	1	1	2	1	1	1	1	1	2	1	2	2	2	2	1	1	1	1	1	1	2	1	1	2	1	2	1	2	2	1	2	2	1	1	3	1	2	1	1	1	1
K03706	10	8	6	9	6	9	6	7	7	7	9	8	5	6	6	6	10	6	7	8	9	9	7	7	7	13	9	7	8	6	11	10	7	7	9	8	10	8	7	7	6	6	11	6	9	8	7	9	6
K06283	4	12	6	13	7	5	9	10	10	9	8	7	6	7	9	11	9	6	8	9	13	10	10	7	7	16	8	9	9	10	15	15	7	11	5	13	8	9	9	8	6	7	11	9	13	9	7	8	6
K06282	4	1	1	1	1	1	1	1	1	0	1	2	1	1	1	1	2	1	1	1	1	1	1	1	2	1	2	1	1	1	1	1	1	1	1	1	2	2	1	1	1	1	1	1	1	1	1	1	1
K06281	4	1	1	1	1	1	1	1	1	0	1	2	1	1	1	1	2	1	1	1	1	1	1	1	2	1	2	1	1	1	1	1	1	1	1	1	2	2	1	1	1	1	1	1	1	1	1	1	1
K06287	26	27	26	25	28	28	25	27	26	26	29	27	24	27	22	25	25	28	29	28	27	27	30	27	28	25	26	27	31	26	27	29	27	26	29	27	30	26	27	27	27	28	30	26	29	27	28	27	27
K06286	1	0	1	2	1	1	2	0	1	0	1	0	1	1	2	0	3	1	1	1	0	1	0	1	0	0	1	0	0	1	0	1	0	1	0	0	0	1	0	1	1	0	1	1	0	0	0	1	1
K06285	1	3	1	3	2	1	2	3	3	2	2	1	1	2	2	4	2	2	2	2	2	2	3	1	2	2	1	2	2	3	3	3	2	3	1	3	2	2	2	2	2	1	2	3	3	2	1	2	1
K06284	5	10	6	12	7	5	8	10	9	8	7	6	5	7	9	11	8	6	7	8	11	9	9	6	7	14	7	7	9	9	13	13	7	10	5	10	6	8	9	8	7	6	9	8	10	8	6	8	6
K08161	1	0	1	1	1	0	2	1	1	1	1	0	1	2	2	0	3	0	1	1	0	1	0	1	1	0	0	0	1	2	0	1	0	1	0	0	0	1	0	1	0	0	1	1	0	0	0	1	1
K06438	6	11	6	11	7	8	8	9	9	8	11	7	6	7	8	10	10	8	9	9	11	11	9	8	8	14	8	8	11	9	14	15	8	10	8	12	10	8	9	8	8	7	12	8	12	8	8	9	7
K06867	1	4	3	1	1	2	2	1	4	2	3	1	10	1	2	7	2	2	3	4	2	5	1	1	1	4	1	3	3	2	3	4	3	2	1	4	1	2	4	1	1	2	2	2	3	2	2	1	1
K06865	0	0	0	0	0	0	0	0	0	0	0	0	0	0	6	1	0	0	0	0	0	0	0	0	0	1	0	0	0	0	0	0	0	0	0	0	0	0	0	0	0	0	0	0	0	0	0	0	1
K06864	12	12	8	14	8	8	9	11	11	10	10	9	8	10	15	11	12	7	10	11	12	12	12	10	10	17	11	10	12	10	14	16	10	11	7	13	11	12	10	12	8	8	13	10	14	11	9	11	9
K06863	0	0	0	0	0	0	0	0	0	0	0	0	0	0	6	1	0	0	0	0	0	0	0	0	0	1	0	0	0	0	0	0	0	0	0	0	0	0	0	0	0	0	0	0	0	0	0	0	1
K06862	0	0	0	0	0	0	0	0	0	0	0	0	0	0	6	1	0	0	0	0	0	0	0	0	0	1	0	0	0	0	0	0	0	0	0	0	0	0	0	0	0	0	0	0	0	0	0	0	1
K06861	19	15	19	11	19	19	15	16	15	17	17	18	21	18	12	15	13	19	19	17	13	16	17	17	18	9	16	17	18	15	12	12	18	15	19	14	17	16	17	17	18	19	15	16	14	17	19	16	18
K12658	0	0	0	0	0	0	0	0	0	0	0	0	0	1	0	0	0	0	0	0	0	0	1	0	0	0	0	0	0	0	0	0	0	0	0	0	0	0	0	0	0	0	0	0	0	0	0	0	0
K15023	0	0	0	0	0	0	0	0	0	0	0	0	0	0	0	0	0	0	0	0	0	0	0	0	0	0	0	0	0	0	0	0	0	0	0	0	0	0	0	1	0	0	0	0	0	0	0	0	0
K15022	0	0	0	0	0	0	0	0	0	0	0	0	0	0	0	0	0	0	0	0	0	0	0	0	0	0	0	0	0	0	0	0	0	0	0	0	0	0	0	1	0	0	0	0	0	0	0	0	0
K15024	3	8	4	8	5	4	5	6	6	6	6	5	4	4	5	6	6	3	5	5	9	7	6	6	5	13	6	7	7	6	11	11	5	7	4	8	7	6	7	6	4	5	8	5	9	7	4	6	4
K08162	0	1	0	1	0	0	1	0	1	0	0	1	0	0	1	1	0	0	0	0	1	0	1	1	0	2	0	1	0	0	1	1	1	1	0	1	0	1	0	1	0	0	1	1	1	1	0	0	0
K00135	1	1	1	2	1	1	2	1	2	1	1	1	2	2	2	1	3	2	2	2	1	2	1	1	1	1	1	0	1	2	0	1	0	2	0	1	1	1	1	4	2	1	2	2	1	1	1	1	1
K00134	28	30	29	28	29	30	28	28	29	28	32	28	30	28	25	29	29	30	32	32	29	32	30	28	29	28	28	29	33	28	29	32	29	28	30	30	31	28	29	29	29	29	33	29	31	28	30	29	28
K00133	27	28	27	27	28	29	27	28	27	27	30	27	25	27	30	26	28	29	30	29	27	29	29	28	28	27	27	27	31	27	28	30	27	27	29	28	30	27	27	28	28	28	31	27	29	27	28	28	28
K00131	1	1	0	1	0	0	1	0	1	0	0	0	1	0	1	0	1	1	0	1	0	1	0	0	0	0	1	0	0	0	0	0	0	1	0	1	0	0	0	2	1	0	1	1	0	0	0	0	0
K00130	1	1	0	1	1	0	1	0	1	1	0	1	1	0	1	1	1	0	0	0	1	0	1	1	1	2	1	1	1	1	1	1	1	1	0	1	1	1	0	2	0	0	1	1	1	1	0	1	0
K00428	5	7	7	6	10	6	8	8	8	8	5	5	10	9	7	6	5	5	10	8	6	8	11	5	7	6	5	5	10	8	6	8	7	7	4	7	6	6	8	9	5	7	7	7	7	7	5	7	5
K00425	14	12	16	9	17	17	14	14	12	14	15	16	15	16	11	11	11	17	15	13	12	11	15	16	16	7	14	15	12	14	9	8	15	13	18	12	15	13	14	14	17	17	10	14	10	14	17	14	16
K00426	14	12	16	9	17	17	14	14	12	14	15	16	15	16	10	11	11	17	15	13	12	11	15	16	16	7	14	15	12	14	9	8	15	13	18	12	15	13	14	14	17	17	10	14	10	14	17	14	16
K14083	1	1	1	4	1	0	2	2	2	3	1	1	0	1	2	3	2	0	1	1	3	2	2	1	1	7	2	2	1	2	5	4	1	2	0	1	0	1	2	1	0	1	1	1	2	2	1	1	0
K14086	0	1	0	1	0	0	1	0	1	0	0	1	0	0	0	0	0	0	0	0	1	0	1	1	0	1	0	1	0	0	1	1	0	1	0	1	0	1	0	1	0	0	1	1	1	1	0	0	0
K14087	1	1	0	1	1	1	1	1	1	0	1	1	1	0	1	1	1	0	1	1	1	1	1	1	1	2	1	1	1	1	1	1	1	1	1	1	1	1	0	1	0	1	1	1	2	1	1	1	1
K14084	1	0	0	0	0	0	0	0	0	0	0	0	1	0	0	0	0	0	0	0	0	0	0	0	0	0	0	0	0	0	0	0	0	0	0	0	0	0	0	0	0	0	0	0	0	0	1	0	0
K14088	1	1	0	1	1	1	1	1	1	1	1	1	1	0	1	1	1	0	1	1	1	1	1	1	1	2	1	1	1	1	1	1	1	1	1	1	1	1	0	1	0	1	1	1	2	1	1	1	1
K14089	1	1	0	1	1	0	1	1	1	0	0	1	1	0	1	1	1	0	0	0	1	0	1	1	1	2	1	1	0	1	1	1	1	1	0	1	1	1	0	1	0	0	1	1	1	1	0	0	0
K01552	5	6	4	5	5	7	6	4	6	4	7	4	5	6	6	3	9	5	7	7	5	8	5	6	5	5	4	4	7	5	5	7	4	5	6	6	7	5	4	6	5	4	8	5	6	5	5	7	5
K01551	4	5	3	10	3	1	4	5	5	5	3	3	3	4	11	7	5	3	3	4	6	4	7	4	5	10	6	4	4	6	8	8	4	6	1	5	3	5	5	5	3	3	3	5	5	4	3	4	4
K01556	0	0	0	0	0	0	0	0	0	0	0	0	0	0	0	0	0	0	0	0	0	0	0	0	0	0	0	0	0	0	0	0	0	0	0	0	0	0	0	0	0	0	0	0	0	0	0	0	0
K01555	0	0	0	0	0	0	0	0	0	0	0	0	0	0	0	0	0	0	0	0	0	0	0	0	0	0	0	0	0	0	0	0	0	0	0	0	0	0	0	0	0	0	0	0	0	0	0	0	0
K13685	9	7	5	8	5	3	6	7	7	5	5	6	5	8	7	7	9	4	6	7	5	6	8	6	5	5	6	4	7	8	6	8	6	6	4	7	6	8	6	8	5	4	8	7	8	5	4	6	6
K02398	4	6	4	4	4	6	4	4	5	4	6	4	7	3	4	8	4	6	5	6	4	6	4	4	5	5	4	4	5	5	5	6	5	5	4	6	5	4	5	4	5	4	5	5	5	4	5	4	4
K02395	4	5	3	4	4	5	4	4	4	4	5	4	3	4	4	5	4	5	4	4	4	4	4	3	5	4	3	4	4	5	4	4	4	5	4	5	5	3	4	5	4	3	4	4	4	3	5	4	4
K02394	4	1	1	1	1	1	1	1	1	1	1	1	1	2	1	1	1	1	1	2	1	1	2	1	2	1	2	1	1	0	1	1	1	1	1	1	1	2	1	2	1	1	1	1	1	1	1	1	1
K02397	4	8	5	9	5	7	6	6	8	7	7	5	7	5	6	11	6	5	5	7	8	8	7	5	6	13	6	7	7	7	10	10	6	8	5	8	6	6	7	7	5	4	6	6	8	7	6	6	4
K02396	7	10	7	11	8	10	8	9	10	9	12	8	10	7	8	12	9	9	10	11	12	12	11	8	9	18	9	10	11	9	14	14	9	11	9	11	10	8	10	9	8	8	11	9	13	10	9	10	7
K02390	9	11	8	11	8	9	8	9	11	9	10	9	11	8	9	13	9	8	9	10	12	11	11	8	9	18	9	10	10	9	14	13	9	11	8	12	9	9	10	10	8	8	10	9	12	10	9	9	7
K02393	4	1	1	0	0	1	0	1	1	0	1	1	1	2	1	1	1	1	1	1	1	1	2	1	1	1	2	1	1	0	1	1	1	1	1	1	1	1	1	2	1	1	1	1	1	1	1	1	1
K02392	15	19	12	16	12	15	13	14	17	14	18	14	19	13	14	19	16	13	17	19	18	20	17	13	13	25	13	16	20	14	21	24	14	16	13	19	15	15	17	15	12	13	19	13	21	16	14	15	11
K14054	0	0	0	0	0	0	0	1	0	1	1	0	1	0	0	0	0	0	2	1	0	1	1	0	0	0	0	0	3	0	0	2	0	1	0	0	0	0	1	1	0	0	2	0	1	0	0	0	0
K02601	29	41	35	35	34	36	35	34	39	34	39	31	46	32	38	45	36	34	39	42	35	43	35	32	32	40	31	36	41	36	38	42	36	35	33	41	34	34	38	33	33	34	38	35	41	34	35	33	32
K02970	25	29	28	25	29	30	27	28	27	27	30	27	29	27	24	26	26	29	31	30	28	31	28	27	27	27	26	28	32	28	28	30	28	28	29	29	29	26	28	28	28	28	31	27	29	28	29	28	26
K12339	0	0	0	0	0	0	0	0	0	0	0	0	0	0	0	0	0	0	0	0	0	0	0	0	0	0	0	0	0	0	0	0	0	0	0	0	0	0	0	1	0	0	0	0	0	0	0	0	0
K11689	1	2	1	1	1	1	1	1	1	1	1	2	1	1	1	1	1	1	1	1	2	1	1	1	1	2	1	1	1	1	2	1	1	1	1	2	2	1	1	2	1	2	1	1	1	1	1	1	1
K11688	1	3	1	2	2	2	2	2	2	2	2	2	2	2	1	2	2	1	2	2	3	2	2	2	2	3	2	2	2	2	3	3	2	2	2	3	2	2	2	2	2	2	3	2	3	2	2	2	2
K03048	2	1	1	2	1	1	2	1	1	1	1	1	1	1	2	0	3	1	1	2	0	2	0	1	1	0	1	0	1	1	0	1	0	1	0	1	0	2	1	1	1	1	1	1	0	0	0	1	1
K03049	0	0	0	0	0	0	0	0	0	0	0	0	0	0	6	1	0	0	0	0	0	0	0	0	0	1	0	0	0	0	0	0	0	0	0	0	0	0	0	0	0	0	0	0	0	0	0	0	1
K13821	1	1	1	1	1	0	1	1	1	1	2	1	2	2	1	1	1	2	2	2	2	2	3	1	1	1	1	1	2	1	1	3	1	3	1	1	1	1	1	3	2	1	2	1	2	1	1	1	1
K03042	0	0	0	0	0	0	0	0	0	0	0	0	0	0	6	1	0	0	0	0	0	0	0	0	0	1	0	0	0	0	0	0	0	0	0	0	0	0	0	0	0	0	0	0	0	0	0	0	1
K03043	26	27	26	27	28	29	26	27	26	26	29	27	24	27	23	25	27	28	30	28	27	28	28	27	28	25	27	26	31	27	27	29	27	27	28	27	29	26	27	28	28	27	30	27	29	27	28	28	27
K03040	25	27	26	27	27	25	26	27	27	26	27	26	25	27	24	25	27	26	29	28	27	28	30	26	26	26	26	26	30	27	27	30	26	27	26	28	27	26	26	29	26	27	30	27	28	27	26	27	26
K03041	0	0	0	0	0	0	0	0	0	0	0	0	0	0	6	1	0	0	0	0	0	0	0	0	0	1	0	0	0	0	0	0	0	0	0	0	0	0	0	0	0	0	0	0	0	0	0	0	1
K03046	27	29	28	26	29	30	27	28	28	28	31	27	29	28	24	27	28	29	33	31	28	32	29	28	28	27	27	28	35	28	28	32	28	28	29	29	30	27	29	29	28	28	33	27	30	28	29	28	27
K03047	0	0	0	0	0	0	0	0	0	0	0	0	0	0	6	1	0	0	0	0	0	0	0	0	0	1	0	0	0	0	0	0	0	0	0	0	0	0	0	0	0	0	0	0	0	0	0	0	1
K03044	0	0	0	0	0	0	0	0	0	0	0	0	0	0	6	1	0	0	0	0	0	0	0	0	0	1	0	0	0	0	0	0	0	0	0	0	0	0	0	0	0	0	0	0	0	0	0	0	1
K03045	0	0	0	0	0	0	0	0	0	0	0	0	0	0	6	1	0	0	0	0	0	0	0	0	0	1	0	0	0	0	0	0	0	0	0	0	0	0	0	0	0	0	0	0	0	0	0	0	1
K00348	10	11	15	8	16	16	12	12	11	13	13	14	13	13	8	10	7	16	12	10	11	10	13	14	14	6	12	14	10	12	9	6	14	12	16	11	14	11	13	12	15	16	9	13	9	13	15	12	14
K00692	0	0	0	0	0	0	1	0	0	0	0	0	0	1	1	0	1	0	0	0	0	0	0	1	0	0	0	0	0	1	0	0	0	0	0	0	0	0	0	0	0	0	0	0	0	0	0	0	1
K00638	7	13	7	9	8	8	9	9	11	9	10	9	12	7	15	12	9	8	11	11	12	12	8	8	8	14	7	10	13	9	12	14	9	11	6	14	10	9	11	9	8	9	12	8	13	10	8	8	8
K00639	9	12	12	10	15	11	13	12	12	14	10	9	13	12	16	12	10	11	14	12	10	12	15	10	10	10	11	9	15	13	11	14	10	13	11	12	9	10	12	12	11	12	10	12	12	10	10	11	10
K00634	11	12	16	12	17	16	14	14	12	16	15	15	13	14	10	12	10	16	13	12	14	12	15	15	16	15	14	17	12	14	14	10	15	13	16	12	15	13	15	13	15	17	11	14	11	16	16	14	15
K00632	1	1	2	0	1	2	1	1	1	1	2	1	1	1	1	1	1	2	3	3	1	2	1	1	2	0	1	1	4	1	1	2	1	2	1	1	2	1	1	3	2	2	3	1	2	1	2	1	1
K00633	5	6	8	3	7	9	6	6	5	7	8	10	6	7	3	4	3	9	7	5	8	5	6	9	10	4	6	11	5	5	5	3	8	7	8	6	10	6	6	7	8	9	7	7	5	10	10	7	9
K00691	0	0	0	1	1	0	1	1	0	1	1	0	1	1	1	0	2	0	1	1	0	1	0	1	0	1	0	0	0	1	0	1	0	0	0	0	0	1	0	1	0	0	1	1	0	0	0	1	1
K00696	0	0	0	0	0	0	0	0	0	0	0	0	0	1	0	0	0	0	0	0	0	0	1	0	0	0	0	0	0	0	0	0	0	0	0	0	0	0	0	0	0	0	0	0	0	0	0	0	0
K00694	1	0	0	0	0	0	0	0	1	0	1	0	1	0	1	0	0	1	0	0	0	1	0	0	0	0	0	0	1	0	0	1	0	1	0	0	1	0	0	2	1	0	1	0	0	0	1	0	1
K07813	13	13	10	14	11	19	10	11	11	10	18	12	6	10	10	13	12	15	12	13	14	15	11	12	13	17	12	11	15	10	16	15	11	12	17	14	16	10	11	10	13	10	16	10	15	11	15	16	11
K07814	4	3	3	2	2	2	2	2	3	3	3	3	6	3	2	4	3	2	5	5	3	5	4	2	2	5	2	3	6	2	3	5	3	3	2	3	2	3	3	3	2	2	4	2	4	3	2	2	2
K07816	2	2	2	6	2	1	4	3	3	3	2	1	2	3	4	3	6	1	2	3	3	4	2	2	2	7	3	2	2	3	5	5	1	3	1	2	1	2	3	3	2	1	3	2	2	2	1	3	1
K00091	1	2	1	3	2	1	2	2	2	1	2	2	2	2	2	3	2	2	2	2	3	2	3	2	2	3	2	2	2	1	3	2	2	2	1	2	2	2	1	3	2	2	3	2	3	2	2	1	2
K00094	0	0	0	0	0	0	0	0	0	0	0	0	0	0	0	0	0	0	0	0	0	0	0	0	0	0	0	0	0	0	0	0	0	0	0	0	1	0	0	0	0	0	0	0	0	0	0	0	0
K00096	3	2	3	5	3	5	3	3	3	4	4	3	2	3	9	4	3	3	2	3	5	4	3	3	4	10	4	3	4	3	6	5	3	4	4	2	3	2	3	3	2	2	3	2	4	4	4	4	3
K00097	14	17	19	14	20	20	17	18	17	19	18	18	21	17	13	17	12	19	18	17	18	17	18	17	19	18	17	20	17	17	18	16	19	17	19	17	18	16	20	17	18	20	14	17	15	19	19	17	17
K00099	26	28	27	26	28	29	26	27	27	27	30	27	28	26	23	28	25	28	30	29	28	29	28	27	27	27	26	28	31	27	28	30	28	27	29	29	30	26	28	27	27	28	30	27	30	27	28	27	27
K01945	27	27	26	27	28	29	26	27	27	27	29	27	24	27	29	25	27	28	29	28	27	29	29	27	28	27	27	27	31	26	27	29	27	27	29	28	29	26	27	28	28	28	30	27	29	27	28	28	27
K01940	23	26	22	26	25	25	24	25	25	24	25	24	22	23	28	23	24	24	27	26	26	27	27	23	25	26	22	25	28	25	26	28	25	25	22	26	26	24	24	26	24	24	29	25	27	25	24	25	24
K07729	20	29	18	31	21	27	24	24	27	22	30	23	17	19	35	27	29	23	23	27	32	31	24	22	22	39	23	23	29	24	35	37	22	27	24	30	28	22	25	24	22	21	34	22	33	24	23	26	21
K07728	0	0	0	0	0	0	0	0	0	0	0	0	0	0	6	1	0	0	0	0	0	0	0	0	0	1	0	0	0	0	0	0	0	0	0	0	0	0	0	0	0	0	0	0	0	0	0	0	1
K07727	12	17	11	16	12	15	14	14	16	11	17	13	11	11	14	16	19	15	15	16	16	17	14	14	13	15	14	12	16	14	16	19	12	14	16	18	19	12	13	15	15	13	19	13	19	12	14	14	13
K07726	6	7	4	4	4	5	4	5	6	4	6	4	4	4	5	4	5	5	5	6	5	6	4	5	4	4	4	4	6	5	5	7	5	5	5	7	6	5	6	5	4	5	8	4	6	4	5	6	4
K07723	1	4	3	7	2	1	3	5	4	5	3	2	2	3	4	6	4	2	2	3	5	4	5	2	3	9	4	3	3	5	7	7	3	5	1	4	2	4	4	3	2	2	3	4	4	4	2	3	2
K07722	1	1	1	1	1	1	1	1	1	1	1	1	1	1	7	1	1	1	1	1	1	1	1	1	1	2	1	1	1	1	1	1	1	1	1	1	1	1	1	2	1	1	1	1	1	1	1	1	2
K07721	0	0	0	0	0	0	0	0	0	0	0	0	0	0	6	1	0	0	0	0	0	0	0	0	0	1	0	0	0	0	0	0	0	0	0	0	0	0	0	0	0	0	0	0	0	0	0	0	1
K07720	23	47	28	46	31	33	35	36	40	36	41	34	40	26	33	48	38	28	36	39	51	47	39	33	31	75	34	42	43	37	60	59	36	42	31	49	41	35	41	33	28	31	46	34	53	43	32	37	26
K00899	1	2	1	4	1	1	2	3	2	3	1	1	1	1	2	3	1	1	1	1	4	2	2	1	2	7	3	2	2	2	5	4	2	3	1	2	2	2	3	2	1	1	1	2	2	3	1	2	1
K00891	32	32	28	31	31	35	29	29	30	28	34	31	26	28	31	28	32	32	32	31	31	32	32	32	32	31	30	30	33	28	32	33	30	30	34	33	36	30	29	30	31	31	35	30	34	31	33	33	32
K00895	7	8	11	4	9	12	7	8	7	9	13	11	11	8	4	9	6	13	12	10	9	9	7	11	11	5	9	12	11	7	6	7	10	9	13	7	10	7	9	8	12	12	9	8	8	10	13	8	11
K00897	0	0	0	1	1	0	1	0	1	0	1	0	0	1	1	0	1	1	1	1	1	1	1	1	0	0	1	0	1	1	1	1	0	1	0	1	0	1	0	1	1	1	1	1	1	0	0	1	1
K08151	2	0	0	0	0	0	0	0	0	0	0	1	1	1	0	0	1	0	0	1	0	0	1	0	0	0	1	0	0	0	0	1	0	0	0	0	0	1	0	1	0	0	0	0	0	0	0	1	0
K08153	0	0	0	1	0	0	1	0	0	0	0	0	0	0	0	0	1	0	0	0	0	1	0	0	0	0	0	0	0	1	0	0	0	0	0	0	0	0	0	0	0	0	0	0	0	0	0	0	0
K02948	27	29	28	27	29	30	27	28	28	28	31	27	29	28	30	27	28	29	31	31	28	31	29	28	28	28	27	28	32	28	28	31	28	28	29	29	30	27	29	29	28	29	32	28	30	28	29	29	28
K02944	0	0	0	0	0	0	0	0	0	0	0	0	0	0	6	1	0	0	0	0	0	0	0	0	0	1	0	0	0	0	0	0	0	0	0	0	0	0	0	0	0	0	0	0	0	0	0	0	1
K02946	27	27	26	26	28	29	26	28	26	27	29	27	25	27	29	24	27	28	30	29	27	29	29	27	28	26	27	27	31	27	27	29	27	27	29	28	29	26	27	28	28	28	31	27	28	27	28	28	28
K01768	4	7	6	2	3	4	4	3	7	5	7	2	16	3	4	11	5	4	8	10	4	10	4	3	3	7	3	5	9	4	5	9	5	4	2	6	2	4	7	5	3	5	5	4	7	4	5	3	2
K01761	2	0	0	2	0	0	0	0	1	0	1	1	0	1	1	0	2	0	0	1	0	1	1	1	1	0	1	0	0	0	0	0	0	0	0	0	0	1	0	1	0	0	1	1	1	0	0	1	1
K01760	1	1	1	1	1	1	1	1	1	1	1	1	1	1	1	1	2	1	3	2	1	2	1	1	1	1	1	1	4	1	1	3	1	1	1	1	1	1	1	2	1	1	3	1	2	1	1	1	1
K02493	27	28	28	26	28	30	27	28	27	27	30	27	29	27	24	26	28	29	31	30	27	30	28	27	28	27	27	27	32	28	28	31	28	28	29	29	30	27	28	28	28	28	31	27	29	27	29	28	27
K02495	49	47	45	45	43	50	41	46	45	42	54	48	41	44	38	44	47	50	50	49	47	49	48	48	48	46	47	48	52	44	48	51	48	45	52	48	53	46	45	46	48	46	54	45	50	47	50	48	48
K02499	6	5	3	7	3	2	4	5	5	4	4	4	3	5	5	5	6	4	4	5	4	5	6	4	4	3	5	3	5	5	4	6	5	5	3	5	5	6	4	5	4	3	6	5	6	4	3	5	4
K08169	0	1	0	0	0	0	0	0	1	1	0	0	1	0	0	0	0	0	0	0	0	0	0	0	1	1	0	0	0	0	0	0	0	1	0	0	0	0	0	1	0	0	0	0	0	0	0	0	0
K14415	0	1	0	1	1	0	1	0	1	0	0	1	1	0	1	1	0	0	0	0	1	0	1	1	0	2	0	1	0	0	1	1	1	1	0	1	0	1	0	1	0	0	1	1	1	1	0	0	0
K06881	27	29	28	28	29	30	28	28	29	28	31	27	29	28	25	28	28	29	31	31	28	31	29	28	28	28	27	28	32	28	29	31	28	28	29	30	30	27	29	29	28	29	31	28	31	28	29	29	28
K06885	4	5	8	4	7	9	7	6	5	7	8	9	6	7	10	4	6	9	7	6	6	6	5	9	9	3	6	10	5	6	4	2	8	6	8	5	9	6	6	7	9	9	6	7	4	8	10	7	10
K00437	0	0	0	0	0	0	0	0	0	0	1	0	0	0	0	0	0	0	0	1	0	1	0	0	0	0	0	0	0	0	0	0	0	0	0	0	0	0	0	0	0	0	1	0	0	0	0	0	0
K06334	5	13	6	11	8	6	9	9	10	7	9	7	7	7	9	10	9	7	9	9	12	11	10	8	7	12	7	9	10	9	13	14	8	10	6	14	8	9	8	8	7	7	13	9	14	9	7	8	7
K03547	13	13	10	11	11	12	12	11	13	11	13	11	14	11	10	13	13	8	14	14	12	15	10	11	10	13	10	11	16	10	14	16	11	11	10	13	12	12	12	12	9	11	16	11	16	12	11	12	10
K03546	13	16	11	14	11	10	13	13	15	13	13	11	15	12	18	16	15	9	15	15	14	16	12	11	11	15	11	12	17	13	15	18	12	13	10	16	12	14	14	13	10	12	16	13	17	12	11	13	11
K03545	31	35	31	31	33	37	31	31	32	31	37	32	32	31	28	31	33	33	37	36	33	37	33	33	32	33	31	33	38	31	34	37	32	32	35	36	37	31	33	32	32	33	38	31	37	32	34	34	31
K03544	33	32	30	30	32	35	30	30	30	29	36	32	27	30	26	27	33	33	35	34	32	34	32	32	32	31	31	31	36	29	33	35	31	31	35	33	37	31	30	31	32	31	37	30	35	31	33	34	31
K03543	4	7	7	6	10	7	8	7	7	8	5	5	9	7	7	7	4	6	7	6	6	7	8	5	7	7	5	5	7	9	6	6	7	6	5	7	6	6	8	8	6	7	5	7	5	6	5	6	5
K06888	1	1	1	1	1	1	1	1	2	1	1	2	1	2	1	1	1	1	2	2	2	1	3	1	1	2	1	2	1	1	1	2	1	2	1	1	1	1	1	4	1	1	2	2	2	2	1	1	1
K03549	3	0	2	1	1	2	2	1	1	1	3	1	1	2	2	1	4	4	2	2	0	1	1	3	1	0	4	1	1	2	0	1	1	1	4	0	1	1	1	2	4	2	1	2	1	0	3	2	3
K02236	1	1	1	3	1	1	3	1	2	1	1	1	2	2	3	1	6	2	2	3	0	3	1	2	1	1	2	0	1	2	1	2	0	1	0	1	1	1	1	2	2	1	2	2	1	1	0	2	1
K02237	15	13	10	16	10	11	12	12	13	11	14	11	9	12	12	12	18	11	14	15	13	15	13	12	11	17	13	10	16	12	16	19	11	13	11	14	13	13	12	14	11	10	17	12	16	12	11	14	11
K02232	11	11	7	13	8	10	9	9	10	9	12	9	7	8	14	9	13	10	10	11	13	12	9	10	10	18	10	9	11	9	14	15	8	12	9	11	11	10	10	11	10	8	13	9	13	10	10	10	9
K02233	15	18	14	18	14	17	14	16	15	14	19	18	12	14	18	14	17	18	16	16	20	17	17	18	19	22	15	19	16	15	19	20	17	19	16	18	20	17	15	17	17	16	20	16	19	18	18	16	18
K02230	4	1	1	0	1	1	1	1	1	1	1	1	1	1	6	1	1	1	1	1	1	1	1	1	1	2	2	1	1	1	1	1	1	1	2	1	1	1	1	2	1	1	1	1	1	1	1	1	2
K02231	28	23	20	24	21	26	21	23	22	21	29	26	18	22	19	21	27	25	26	25	26	26	22	25	27	27	23	24	28	21	26	28	23	24	25	24	30	24	21	25	23	23	31	23	28	25	26	25	25
K02238	28	28	27	30	29	29	27	30	27	29	31	28	25	29	25	26	29	29	32	30	29	31	30	28	29	32	29	28	34	28	31	34	28	29	29	29	29	27	29	29	28	28	32	28	30	29	29	30	27
K03723	25	29	27	27	28	26	27	27	28	27	28	26	29	27	25	28	27	26	30	29	28	30	28	26	26	27	26	27	30	28	28	30	27	27	26	29	27	27	28	28	26	27	29	27	29	27	27	27	26
K03722	4	4	3	5	3	3	5	4	5	3	6	3	5	5	5	4	8	4	8	8	3	8	5	4	3	3	3	3	9	4	3	8	3	4	3	4	4	4	4	7	4	4	8	4	7	3	3	4	3
K03720	0	2	1	1	1	1	1	0	2	1	1	0	5	0	1	3	1	0	1	2	1	2	0	0	0	2	0	1	1	1	1	2	1	1	0	2	0	1	2	0	0	1	1	1	2	1	1	0	0
K03726	0	0	0	0	0	0	0	0	0	0	0	0	0	0	6	1	0	0	0	0	0	0	0	0	0	1	0	0	0	0	0	0	0	0	0	0	0	0	0	0	0	0	0	0	0	0	0	0	1
K03725	0	0	0	0	0	0	0	0	0	0	0	0	0	0	6	1	0	0	0	0	0	0	0	0	0	1	0	0	0	0	0	0	0	0	0	0	0	0	0	0	0	0	0	0	0	0	0	0	1
K03724	3	3	2	2	2	2	3	3	3	3	2	3	4	5	8	2	3	2	3	3	2	2	4	3	2	3	3	2	2	3	2	2	3	2	3	2	3	3	2	5	2	3	3	3	3	3	2	3	4
K06410	5	7	5	7	5	7	6	7	7	4	8	5	4	5	6	8	7	7	7	7	7	8	7	6	6	5	5	5	8	6	7	8	5	7	6	8	8	6	6	6	7	6	9	6	9	5	6	6	6
K11896	1	0	0	0	0	0	0	0	0	0	0	0	1	1	0	0	0	0	0	0	0	0	1	0	0	0	0	0	0	0	0	1	0	0	0	0	0	0	0	1	0	0	0	0	0	0	0	0	0
K11897	0	0	0	0	0	0	0	0	0	0	0	0	0	1	0	0	0	0	0	0	0	0	1	0	0	0	0	0	0	0	0	0	0	0	0	0	0	0	0	1	0	0	0	0	0	0	0	0	0
K11895	1	0	0	0	0	0	0	0	0	0	0	0	1	1	0	0	0	0	0	0	0	0	1	0	0	0	0	0	0	0	0	1	0	0	0	0	0	0	0	1	0	0	0	0	0	0	0	0	0
K11893	0	1	0	0	0	0	0	1	1	1	1	0	1	1	0	0	1	0	2	2	0	1	2	0	1	0	0	0	3	0	0	2	1	1	0	0	0	0	1	1	0	1	2	0	1	1	0	1	0
K00150	0	0	0	0	0	0	0	0	0	0	0	0	0	0	6	1	0	0	0	0	0	0	0	0	0	1	0	0	0	0	0	0	0	0	0	0	0	0	0	0	0	0	0	0	0	0	0	0	1
K00400	0	1	0	0	0	0	1	0	1	1	0	0	1	0	12	1	0	0	0	0	1	0	0	0	0	2	0	0	0	0	0	0	0	0	0	0	0	0	0	0	0	0	0	0	0	0	0	0	1
K00406	0	0	0	0	0	0	0	0	0	0	0	0	0	0	0	0	0	0	0	0	0	0	0	0	0	0	0	0	0	0	0	0	0	0	0	0	0	0	0	1	0	0	0	0	0	0	0	0	0
K00405	0	0	0	0	0	0	0	0	0	0	1	0	0	0	0	0	1	0	1	1	0	1	0	0	0	0	0	0	1	0	0	1	0	0	0	0	0	0	0	1	0	0	1	0	1	0	0	0	0
K00404	0	0	0	0	0	0	0	0	0	0	1	0	1	1	0	0	1	0	1	1	0	1	1	0	0	0	0	0	1	0	0	1	0	0	0	0	0	0	0	1	0	0	1	0	1	0	0	0	0
K00158	0	0	0	0	0	0	1	0	0	0	0	0	0	1	1	0	1	0	0	0	0	0	0	1	0	0	0	0	0	1	0	0	0	0	0	0	0	0	0	0	0	0	0	0	0	0	0	0	0
K09384	1	0	0	1	1	0	1	0	0	0	0	0	1	1	1	0	2	0	1	1	0	1	0	1	0	0	0	0	0	1	0	1	0	0	0	0	0	0	0	1	0	0	1	1	0	0	0	1	1
K04094	11	10	7	11	7	6	9	10	10	7	8	7	7	9	10	10	12	7	10	11	8	10	9	7	7	7	8	6	12	9	8	12	7	8	6	10	8	10	8	10	8	7	12	10	11	7	7	8	8
K04095	8	3	5	5	5	6	6	4	5	4	6	6	4	5	4	5	7	5	5	5	4	4	4	6	4	3	7	4	5	4	4	3	3	4	8	3	3	5	4	4	5	5	4	5	6	4	6	5	5
K04096	27	29	28	27	29	30	28	28	28	28	31	27	29	28	25	28	29	29	33	32	28	32	29	27	28	28	27	28	35	28	29	33	28	28	29	29	30	27	29	29	28	29	33	28	31	28	29	28	27
K04091	0	0	0	0	0	0	0	0	0	0	0	0	0	0	0	0	0	0	0	0	0	0	0	0	0	0	0	0	0	0	0	0	0	0	0	0	0	0	0	1	0	0	0	0	0	0	0	0	0
K04093	0	0	0	0	0	0	0	0	0	0	0	0	0	0	6	1	0	0	0	0	0	0	0	0	0	1	0	0	0	0	0	0	0	0	0	0	0	0	0	0	0	0	0	0	0	0	0	0	1
K01579	19	17	20	12	21	23	17	19	16	18	21	20	18	20	13	15	15	22	22	19	16	17	20	19	21	10	18	19	21	17	14	15	20	17	23	16	22	17	18	18	21	21	19	19	17	18	22	19	20
K01575	7	1	1	3	1	1	2	1	1	0	1	2	1	1	2	1	5	1	1	2	0	2	1	2	1	0	3	0	1	1	0	1	0	1	1	1	1	3	1	2	1	1	1	1	1	1	1	2	2
K01577	0	0	0	1	1	0	1	0	0	0	0	0	1	1	1	0	2	0	1	1	0	1	0	1	0	0	0	0	0	1	0	1	0	0	0	0	0	0	0	1	0	0	0	1	0	0	0	1	1
K01571	13	16	10	17	10	12	12	13	15	12	14	11	13	11	12	16	15	10	12	14	15	15	13	12	12	20	12	12	14	13	18	19	13	13	11	16	14	14	13	12	10	11	16	12	17	13	12	13	11
K01572	11	24	17	21	20	17	21	19	23	20	19	15	26	15	21	25	16	15	21	21	23	24	19	15	16	32	14	19	24	21	26	28	19	20	12	25	17	17	22	18	15	18	22	19	25	20	16	16	13
K01573	0	1	0	0	0	0	0	1	1	1	0	0	1	0	1	1	0	0	0	0	1	0	0	0	1	2	0	1	0	1	1	1	0	1	0	1	0	0	1	1	0	0	1	0	0	1	1	0	0
K02009	1	1	1	2	1	1	2	1	1	1	2	2	2	1	7	1	3	1	2	2	2	2	2	2	1	3	1	1	1	2	1	2	1	1	1	1	2	1	1	2	1	1	2	1	2	2	1	1	2
K02008	43	53	35	59	36	37	45	44	51	41	46	37	42	39	64	53	59	35	44	51	51	56	44	40	37	67	42	39	52	47	59	67	41	47	35	55	45	46	44	46	36	36	58	44	61	42	37	45	38
K02005	22	26	27	21	33	30	27	28	25	28	26	27	30	28	22	21	21	29	32	27	25	28	28	25	29	21	22	26	31	27	21	24	28	26	25	25	29	23	28	31	28	30	28	27	24	27	27	27	26
K02004	110	161	130	147	156	147	147	148	153	149	152	131	154	136	153	148	139	136	164	157	156	171	162	126	143	169	117	141	175	150	159	180	140	155	123	164	149	133	150	152	133	140	171	145	166	146	135	144	126
K02007	8	11	6	14	6	4	9	9	10	10	7	7	7	9	21	10	11	6	7	8	11	9	11	8	8	16	9	8	8	10	12	14	8	10	5	11	9	11	9	10	6	6	10	9	11	9	6	9	8
K02006	66	70	47	80	48	50	60	60	68	55	63	53	53	54	80	68	83	48	60	69	68	74	60	56	52	87	59	53	69	63	78	88	56	62	50	72	64	65	59	63	50	49	80	59	82	58	51	63	53
K02001	2	2	2	1	1	1	1	2	2	2	1	2	2	2	1	1	1	1	1	1	1	1	1	1	2	1	2	1	1	2	1	1	2	1	2	1	3	2	1	3	1	1	2	2	1	2	2	2	2
K02000	2	1	2	1	1	1	1	2	2	2	1	2	2	2	1	1	1	1	1	1	1	1	1	1	2	1	2	1	1	2	1	1	2	1	2	1	3	2	1	2	1	1	2	2	1	2	1	2	2
K02003	100	150	102	148	116	127	126	122	142	116	149	112	120	109	142	145	147	116	142	149	149	164	139	113	115	178	108	123	160	125	165	187	118	138	113	157	141	120	126	129	114	112	175	123	173	126	118	128	107
K02002	0	1	1	0	1	0	1	1	1	1	1	1	1	1	1	1	0	0	1	1	1	1	0	0	1	1	0	0	1	1	0	1	0	1	0	1	1	0	1	1	0	0	1	1	0	1	1	0	0
K03060	16	15	11	19	11	12	14	14	15	12	15	12	11	14	14	15	19	12	14	17	15	17	15	13	13	19	14	12	17	14	18	21	12	14	12	16	15	15	13	15	12	11	19	14	18	13	12	15	12
K06120	0	0	0	0	0	0	0	0	0	0	0	0	0	0	0	0	0	0	0	0	0	0	0	0	0	0	0	0	0	0	0	0	0	0	0	0	1	0	0	0	0	0	0	0	0	0	0	0	0
K09702	1	1	1	0	1	1	1	1	1	1	2	0	2	1	1	1	1	1	3	2	1	2	1	1	1	2	0	1	4	1	1	2	1	1	1	1	1	0	1	1	1	1	3	1	2	1	1	1	1
K05311	5	1	2	3	1	1	2	2	2	1	2	2	2	3	2	1	3	1	2	2	1	1	2	3	2	0	3	1	1	2	1	1	2	1	2	1	2	3	1	2	1	1	3	2	2	2	1	2	3
K13829	0	0	0	0	0	0	0	0	0	1	1	0	1	0	0	0	0	0	2	1	0	1	1	0	0	0	0	0	3	0	0	2	0	1	0	0	0	0	0	1	0	0	2	0	1	0	0	0	0
K10943	0	0	0	0	0	0	0	0	0	0	0	0	0	0	0	0	0	1	0	0	0	0	0	0	0	0	0	0	0	0	0	0	0	0	0	0	0	0	0	0	1	0	0	0	0	0	0	0	0
K10206	17	17	12	14	13	14	14	15	16	13	17	14	13	14	19	15	17	15	17	17	16	17	16	14	14	16	13	13	20	14	16	21	13	16	14	17	17	15	14	16	14	14	20	15	20	14	15	16	14
K10202	0	0	0	0	0	0	0	0	0	0	0	0	0	0	0	0	1	0	0	0	0	0	0	0	0	0	0	0	0	0	0	0	0	0	0	0	0	0	0	0	0	0	0	0	0	0	0	0	0
K01966	7	5	10	2	7	10	5	6	5	6	10	10	5	7	2	4	5	12	9	7	6	6	6	10	9	1	9	10	8	5	4	3	8	6	13	4	9	6	6	7	11	10	7	7	5	8	12	7	10
K01963	8	11	7	12	8	10	9	9	11	9	12	7	7	8	10	10	13	8	11	12	11	14	9	8	8	15	9	8	13	9	14	15	8	10	9	11	11	8	10	11	8	8	14	8	13	8	9	10	7
K01962	4	6	5	10	5	4	7	7	8	6	7	4	5	6	8	8	8	4	6	8	8	9	7	4	5	11	6	5	8	7	10	10	4	7	3	6	4	5	7	8	5	4	9	6	8	5	4	6	4
K01961	21	31	21	30	26	22	27	27	29	25	29	22	26	24	27	27	32	22	33	34	29	36	30	21	23	33	22	23	37	26	32	41	22	29	19	33	26	25	27	30	23	24	37	26	36	25	22	25	20
K01960	10	12	15	8	17	16	13	13	11	15	14	14	14	13	15	11	8	17	15	12	12	11	14	14	15	9	13	15	14	13	9	9	14	13	16	11	14	11	14	12	16	17	11	13	10	14	16	13	15
K07749	1	2	1	2	2	1	3	2	2	1	2	2	2	2	2	2	3	1	2	2	2	2	2	2	2	4	2	2	2	2	2	2	2	2	1	2	2	2	1	3	1	2	3	2	3	2	2	2	2
K07748	0	0	0	0	0	0	0	0	0	0	0	0	0	1	0	0	0	0	0	0	0	0	1	0	0	0	0	0	0	0	0	0	0	0	0	0	0	0	0	0	0	0	0	0	0	0	0	0	0
K07741	1	0	1	2	1	1	2	1	1	1	2	1	1	2	2	0	3	1	2	2	1	2	1	2	1	1	1	0	1	2	0	1	0	1	1	0	2	1	1	2	1	1	2	1	1	1	1	2	1
K07742	15	15	11	19	11	12	13	14	15	12	15	12	10	12	14	14	18	11	13	15	15	16	14	12	12	19	13	12	15	14	18	20	12	14	12	16	15	15	13	14	12	11	18	13	18	13	12	15	12
K07744	0	0	0	0	0	0	0	0	0	0	0	0	0	0	6	1	0	0	0	0	0	0	0	0	0	1	0	0	0	0	0	0	0	0	0	0	0	0	0	0	0	0	0	0	0	0	0	0	1
K07746	0	0	0	0	0	0	0	0	0	0	0	0	0	0	0	0	0	0	0	0	0	0	0	0	0	0	0	0	0	0	0	0	0	0	0	0	0	0	0	1	0	0	0	0	0	0	0	0	0
K01299	1	2	1	1	1	1	2	1	2	1	2	3	2	2	1	1	2	1	2	2	2	2	3	2	1	3	2	2	2	1	2	2	2	2	2	2	2	2	1	2	1	2	3	2	3	2	2	2	1
K01295	8	5	5	3	4	4	4	6	5	5	3	6	5	7	4	3	4	3	4	4	4	3	4	4	5	3	6	4	3	5	3	2	8	3	6	4	8	6	5	7	4	5	7	5	4	6	5	7	5
K01297	5	2	1	5	2	1	2	2	2	2	4	3	2	2	2	2	5	2	5	4	3	4	3	3	3	3	3	2	6	2	2	5	1	3	1	2	2	4	2	4	2	2	6	3	5	3	2	2	3
K02922	0	0	0	0	0	0	0	0	0	0	0	0	0	0	6	1	0	0	0	0	0	0	0	0	0	1	0	0	0	0	0	0	0	0	0	0	0	0	0	0	0	0	0	0	0	0	0	0	1
K02921	0	0	0	0	0	0	0	0	0	0	0	0	0	0	6	1	0	0	0	0	0	0	0	0	0	1	0	0	0	0	0	0	0	0	0	0	0	0	0	0	0	0	0	0	0	0	0	0	1
K02926	27	29	28	28	29	30	28	28	29	28	31	27	29	28	25	28	29	29	31	31	28	31	29	28	28	28	27	28	32	28	29	31	28	28	29	30	30	27	29	29	28	29	32	28	31	28	29	29	27
K02924	0	0	0	0	0	0	0	0	0	0	0	0	0	0	6	1	0	0	0	0	0	0	0	0	0	1	0	0	0	0	0	0	0	0	0	0	0	0	0	0	0	0	0	0	0	0	0	0	1
K02929	0	0	0	0	0	0	0	0	0	0	0	0	0	0	6	1	0	0	0	0	0	0	0	0	0	1	0	0	0	0	0	0	0	0	0	0	0	0	0	0	0	0	0	0	0	0	0	0	1
K00215	28	30	28	28	29	30	28	29	29	28	32	28	30	27	30	29	29	30	32	31	29	32	29	28	29	29	27	29	33	28	29	32	29	28	30	30	32	27	29	29	29	29	32	28	31	29	30	29	29
K00219	1	0	0	0	0	0	0	0	0	0	0	0	0	0	0	0	0	1	0	1	0	0	0	0	1	0	0	0	0	0	0	0	0	0	0	0	0	0	0	1	1	1	0	1	0	0	1	0	0
K01034	1	1	1	0	1	3	1	1	1	1	2	1	1	1	1	1	1	2	1	1	1	1	1	1	2	0	1	1	1	1	1	1	1	1	1	1	2	1	1	1	1	1	1	1	1	1	2	1	1
K04517	20	24	18	24	21	19	21	21	24	21	20	17	23	19	32	24	23	16	23	24	21	26	23	17	18	27	18	18	26	22	24	28	20	20	16	24	20	21	22	21	16	18	24	20	26	19	17	21	17
K01740	38	48	45	39	48	54	43	44	45	45	52	45	48	41	48	45	41	48	53	49	46	51	46	45	47	46	39	48	56	44	45	49	48	43	49	49	53	42	47	42	46	48	53	43	51	47	49	46	46
K01746	5	2	2	3	1	2	2	2	2	2	2	2	2	3	2	1	3	1	2	2	1	1	2	3	2	1	3	1	1	2	1	1	3	1	2	2	3	3	2	3	2	2	3	2	2	2	2	3	3
K01745	5	5	5	3	5	5	5	6	5	6	5	6	6	6	3	4	3	4	6	5	6	5	4	4	5	5	5	5	7	4	5	5	5	6	5	5	6	5	5	7	4	6	6	5	6	6	5	6	4
K01744	16	10	11	13	12	10	11	11	10	10	9	10	10	11	11	11	12	10	12	11	8	10	13	10	10	8	12	8	12	12	8	10	9	9	11	10	8	11	10	11	10	10	9	11	10	8	9	10	10
K01749	12	11	7	13	7	7	9	10	10	10	10	8	7	10	15	10	13	7	12	12	11	12	11	9	9	15	11	8	14	10	13	16	9	11	8	11	10	11	9	12	8	7	14	10	12	9	8	11	9
K01039	3	2	2	1	1	2	1	2	2	2	1	2	2	2	1	1	1	2	1	1	2	1	2	2	2	1	3	2	1	2	1	1	3	1	2	2	4	2	2	3	2	3	2	2	1	2	2	2	2
K04518	11	15	15	12	17	15	14	15	14	16	13	15	15	14	17	13	10	15	15	13	14	13	16	14	16	10	11	16	15	15	11	12	15	15	13	15	15	14	14	15	15	16	13	15	12	15	14	14	15
K14128	0	0	0	0	0	0	0	0	0	0	0	0	0	0	6	1	0	0	0	0	0	0	0	0	0	1	0	0	0	0	0	0	0	0	0	0	0	0	0	0	0	0	0	0	0	0	0	0	1
K14121	0	0	0	0	0	0	0	0	0	0	0	0	0	0	6	1	0	0	0	0	0	0	0	0	0	1	0	0	0	0	0	0	0	0	0	0	0	0	0	0	0	0	0	0	0	0	0	0	1
K14120	0	0	0	0	0	0	0	0	0	0	0	0	0	0	6	1	0	0	0	0	0	0	0	0	0	1	0	0	0	0	0	0	0	0	0	0	0	0	0	0	0	0	0	0	0	0	0	0	1
K14123	0	0	0	0	0	0	0	0	0	0	0	0	0	0	6	1	0	0	0	0	0	0	0	0	0	1	0	0	0	0	0	0	0	0	0	0	0	0	0	0	0	0	0	0	0	0	0	0	1
K14122	0	0	0	0	0	0	0	0	0	0	0	0	0	0	6	1	0	0	0	0	0	0	0	0	0	1	0	0	0	0	0	0	0	0	0	0	0	0	0	0	0	0	0	0	0	0	0	0	1
K14125	0	0	0	0	0	0	0	0	0	0	0	0	0	0	6	1	0	0	0	0	0	0	0	0	0	1	0	0	0	0	0	0	0	0	0	0	0	0	0	0	0	0	0	0	0	0	0	0	1
K14124	0	0	0	0	0	0	0	0	0	0	0	0	0	0	6	1	0	0	0	0	0	0	0	0	0	1	0	0	0	0	0	0	0	0	0	0	0	0	0	0	0	0	0	0	0	0	0	0	1
K14127	0	1	0	0	0	0	1	0	1	1	0	0	1	0	12	1	1	1	0	0	1	1	0	1	0	2	0	0	0	1	0	1	0	1	0	0	0	0	0	0	1	1	0	0	1	0	1	0	2
K14126	0	0	0	0	0	0	0	0	0	0	0	0	0	0	6	1	0	0	0	0	0	0	0	0	0	1	0	0	0	0	0	0	0	0	0	0	0	0	0	0	0	0	0	0	0	0	0	0	1
K03521	28	26	27	27	28	31	25	28	25	28	30	28	23	26	21	23	25	28	28	27	29	28	28	28	29	31	29	28	30	25	30	28	27	27	30	26	30	26	28	27	27	28	29	26	29	28	29	29	27
K03523	28	20	16	22	15	19	17	18	20	16	20	18	17	18	17	20	24	16	17	21	18	21	17	18	17	21	20	15	19	18	21	22	19	16	19	20	22	21	18	19	16	15	24	18	23	17	18	21	17
K03522	29	26	27	27	29	31	25	28	25	28	30	29	23	26	22	23	25	29	28	27	30	28	28	29	30	31	29	28	31	26	30	29	27	27	30	27	31	26	29	28	27	29	29	26	29	29	30	29	28
K03525	21	26	21	24	24	22	23	24	25	24	23	20	25	23	22	26	23	20	25	26	25	27	25	19	21	27	20	21	29	24	27	31	22	24	19	26	23	22	25	24	20	22	26	23	29	22	21	23	19
K03524	27	30	28	28	29	30	28	28	29	28	32	28	29	27	31	29	29	29	32	32	29	32	30	28	28	29	27	29	33	28	29	32	29	28	30	30	30	27	29	30	29	29	32	28	32	28	29	29	28
K03527	24	28	27	26	28	29	26	27	27	27	30	26	28	26	23	28	25	28	30	29	28	29	28	27	27	27	26	28	31	27	28	30	28	27	29	29	31	25	28	27	27	28	30	27	30	27	28	27	27
K03526	26	28	27	25	28	29	25	27	27	27	30	27	28	26	22	26	25	28	30	29	28	29	29	27	28	27	26	28	32	27	28	30	28	27	29	29	30	26	28	27	27	28	30	27	29	28	29	27	27
K03529	16	18	13	20	13	14	15	15	18	14	17	13	16	15	16	18	21	13	18	20	17	21	16	14	13	21	15	14	21	16	20	24	14	16	13	18	16	16	16	17	13	13	21	15	21	14	14	16	13
K02217	17	19	18	17	20	19	18	20	18	17	19	18	17	18	22	18	16	21	18	17	18	17	20	19	19	14	17	18	17	20	15	16	20	18	19	18	20	18	18	18	20	19	19	19	18	18	19	17	20
K03299	1	0	0	1	1	0	1	1	1	1	1	0	1	1	1	1	2	0	1	1	0	1	1	1	1	0	1	0	1	1	0	1	1	1	1	0	2	1	1	1	1	0	1	1	1	0	0	1	1
K03298	1	0	0	0	0	0	0	0	0	0	0	0	0	0	0	0	0	0	0	0	0	0	0	0	0	0	0	0	0	0	0	0	0	0	0	0	0	0	0	0	0	0	0	0	0	0	0	0	0
K03293	13	2	3	10	4	3	8	4	4	3	4	5	4	8	7	2	14	2	5	7	1	5	3	8	5	2	6	1	3	6	1	4	1	3	2	2	2	8	2	6	3	2	4	5	4	2	2	6	6
K03292	18	20	15	13	17	27	14	14	16	14	26	21	13	14	11	12	19	22	21	18	20	21	15	23	21	17	15	21	23	13	20	23	19	18	25	22	29	17	16	16	20	20	27	15	23	20	23	21	21
K03297	0	1	1	1	1	1	1	1	1	1	1	1	1	1	6	1	1	0	3	2	2	2	2	1	1	3	1	1	4	1	1	3	1	2	0	1	1	1	1	2	0	1	3	1	3	2	1	1	1
K03296	37	34	39	29	40	40	34	37	35	39	40	39	42	39	29	32	30	43	43	38	35	37	42	38	41	34	37	39	43	35	32	35	39	37	41	34	40	35	38	41	41	41	38	37	35	39	41	37	40
K03295	4	7	6	6	10	6	8	7	7	8	4	5	9	7	8	6	5	6	7	6	6	6	7	5	6	5	4	5	6	8	5	6	6	7	4	7	5	6	7	8	6	7	4	8	5	6	5	6	5
K03294	16	10	8	20	9	6	14	11	12	11	13	9	10	13	14	9	23	8	15	16	11	17	11	13	10	14	13	8	17	12	13	20	6	13	6	11	8	14	11	16	9	7	16	12	15	9	8	13	11
K07192	5	2	2	2	2	4	2	2	3	2	4	3	2	2	3	3	3	3	5	4	3	4	3	2	3	3	2	2	6	2	2	3	2	2	4	2	4	2	2	3	3	3	5	2	4	2	3	3	2
K07991	0	0	0	0	0	0	0	0	0	0	0	0	0	0	6	1	0	0	0	0	0	0	0	0	0	1	0	0	0	0	0	0	0	0	0	0	0	0	0	0	0	0	0	0	0	0	0	0	1
K10439	23	35	20	25	20	25	23	23	28	22	30	24	31	21	21	29	32	20	30	31	32	35	25	24	22	39	24	26	32	23	36	42	26	26	25	37	35	26	29	25	21	24	37	24	35	27	23	27	22
K00179	10	18	15	17	13	14	14	15	16	14	18	14	15	12	19	19	13	15	17	18	19	19	16	15	16	21	12	19	18	15	19	19	16	16	13	19	16	16	16	14	15	15	18	16	18	17	17	14	15
K00172	3	7	5	9	5	5	6	7	7	6	5	4	4	5	12	8	6	5	5	6	8	7	7	5	6	11	5	6	7	7	9	10	5	8	3	7	5	6	6	6	5	5	7	6	7	5	5	5	5
K00171	2	6	4	9	4	3	5	6	6	6	3	3	3	4	12	8	5	3	4	4	7	5	6	3	5	11	5	5	5	7	9	8	4	7	2	6	3	5	6	5	3	3	5	5	5	5	3	4	4
K00170	2	7	4	9	4	3	5	7	6	6	4	3	4	5	12	8	5	4	4	5	8	6	7	4	5	11	5	5	6	7	9	10	5	7	2	7	4	5	6	6	4	4	6	6	6	5	4	4	4
K00177	17	20	21	19	22	21	20	22	20	21	20	20	19	20	23	21	16	22	19	19	21	18	22	20	22	20	20	21	19	21	20	17	21	20	22	20	21	19	21	20	22	22	18	21	18	21	22	20	21
K00176	15	20	20	19	21	20	19	21	20	21	19	19	19	19	23	20	15	21	18	18	20	18	21	19	21	19	19	21	18	21	19	17	21	20	21	19	20	19	20	19	21	21	18	21	18	21	21	19	20
K00175	28	31	35	27	37	38	31	34	31	33	34	33	31	33	32	30	24	39	33	30	31	29	35	34	36	27	32	35	30	33	28	25	36	31	38	30	36	29	33	32	37	37	29	33	27	33	37	32	36
K00174	27	30	34	26	36	35	30	33	29	33	32	32	31	32	31	28	23	38	31	29	30	27	35	33	35	26	31	34	29	33	27	24	35	31	37	30	34	29	32	31	36	36	27	33	25	33	36	31	35
K13479	2	2	1	1	1	1	1	2	1	1	1	2	1	1	1	1	2	1	1	1	2	1	1	2	2	2	2	2	1	1	2	1	2	1	2	2	4	1	2	2	1	2	2	1	2	2	2	2	2
K04078	27	29	28	28	29	30	28	28	29	28	30	27	30	29	25	28	29	29	31	31	28	31	31	28	28	28	27	28	32	28	29	32	28	28	29	29	30	27	29	30	28	28	31	28	30	28	29	29	28
K04079	23	26	25	21	26	28	23	24	25	23	29	25	26	23	20	25	23	27	29	27	24	27	26	25	25	20	22	25	30	24	23	26	25	24	27	27	27	23	25	24	26	26	28	24	28	24	27	25	25
K04076	1	4	2	3	2	1	2	3	3	2	2	1	2	2	9	4	3	2	2	2	3	2	3	2	2	3	2	2	2	3	3	4	2	3	1	4	2	3	2	2	2	1	2	3	3	2	1	2	2
K04077	27	29	28	28	29	30	28	28	29	28	31	28	30	29	25	28	29	29	32	32	28	31	32	28	28	28	27	28	33	28	29	32	29	29	29	30	30	28	29	31	29	29	31	28	31	28	29	29	28
K04074	6	7	5	13	5	3	8	8	8	7	6	4	5	6	9	10	10	5	6	8	8	8	8	5	6	12	7	5	9	8	10	12	5	8	2	7	3	7	7	7	6	4	8	8	9	6	5	6	5
K04075	24	28	27	25	28	30	27	27	28	27	30	27	29	26	23	28	26	28	30	30	28	30	28	26	27	27	26	28	31	27	28	31	28	27	29	29	29	26	28	27	28	28	30	27	29	27	28	27	26
K04072	10	20	11	22	13	10	17	17	18	14	17	11	13	13	18	18	23	13	17	19	19	22	16	13	12	22	13	14	18	18	21	26	12	19	9	21	15	15	15	16	14	11	22	16	21	14	12	15	12
K04070	13	12	9	10	8	11	9	9	11	8	12	10	11	8	9	11	12	9	11	12	11	13	9	10	9	11	9	9	12	9	11	12	10	8	10	12	12	11	10	9	9	9	13	9	14	10	10	11	9
K13641	1	1	1	0	1	1	1	1	1	1	2	1	2	1	1	1	1	1	2	2	1	1	2	1	1	1	1	1	2	1	1	2	1	1	1	1	1	1	1	2	1	2	2	1	1	1	1	1	1
K13640	0	0	0	0	0	0	0	0	0	0	1	0	0	0	0	0	1	0	0	1	0	1	0	0	0	0	0	0	1	0	0	0	0	0	0	0	0	0	0	1	0	0	0	0	1	0	0	0	0
K13643	1	1	1	0	1	0	1	1	0	1	1	0	1	1	0	1	1	1	2	2	0	1	1	1	0	0	0	0	3	1	0	2	0	1	1	1	1	0	1	1	1	1	2	0	2	1	1	1	1
K02027	48	101	60	105	71	73	80	75	92	81	90	83	97	56	75	108	85	58	81	88	120	106	91	74	67	184	76	102	99	79	138	131	81	96	64	107	83	80	87	80	59	67	109	78	125	106	70	79	56
K02026	76	160	91	160	113	113	126	116	144	122	143	132	151	86	118	164	130	91	124	134	189	162	144	119	102	283	114	161	150	123	213	201	125	149	100	169	131	127	133	123	92	106	177	122	202	169	111	123	91
K02025	78	161	90	162	116	114	127	118	145	123	144	139	145	87	117	160	133	92	125	132	195	161	150	122	105	291	118	165	152	124	217	204	127	153	102	171	133	129	131	126	94	108	183	125	209	175	112	126	93
K02023	3	4	3	3	3	3	4	4	4	3	3	4	4	4	4	3	3	3	4	3	4	3	3	4	3	4	3	3	4	4	4	3	4	4	3	4	5	4	3	5	3	4	6	4	4	4	3	4	4
K02022	2	1	2	1	1	3	1	1	2	1	3	2	1	1	1	1	2	3	3	3	1	2	1	2	2	2	2	1	3	2	1	2	2	1	3	1	3	1	1	3	3	2	3	1	2	1	3	2	2
K02021	0	0	0	0	0	0	0	0	0	0	0	0	0	1	0	0	0	0	0	0	0	0	1	0	0	0	0	0	0	0	0	0	0	0	0	0	0	0	0	0	0	0	0	0	0	0	0	0	0
K02020	11	11	6	9	7	9	7	8	9	6	11	8	6	7	13	9	12	9	10	11	9	12	8	9	8	9	8	7	12	8	9	13	7	9	9	11	11	9	8	10	8	8	13	8	13	7	9	9	9
K02029	35	35	24	42	24	24	32	30	34	27	31	25	27	28	40	33	45	24	32	37	32	40	28	27	25	40	29	24	37	32	38	46	25	31	21	36	27	32	29	33	26	23	41	30	38	27	23	31	25
K02028	31	31	25	38	25	29	31	29	30	26	33	29	24	28	35	27	44	27	32	34	32	37	28	31	30	37	30	29	34	29	35	40	28	30	27	33	34	31	28	32	28	26	42	29	36	30	27	33	30
K03886	0	0	0	0	0	0	0	0	0	0	0	0	0	1	0	0	0	0	0	0	0	0	1	0	0	0	0	0	0	0	0	0	0	0	0	0	0	0	0	1	0	0	0	0	0	0	0	0	0
K03885	14	11	14	8	15	15	12	12	11	12	13	14	12	13	15	9	10	16	14	12	11	11	14	14	14	7	13	13	11	12	7	8	14	11	16	10	14	12	12	13	15	15	10	12	9	13	15	12	15
K12999	1	2	2	1	1	1	2	0	2	1	1	1	5	0	1	3	2	1	1	2	1	3	0	0	0	2	1	1	1	1	1	2	1	1	0	2	0	1	2	1	1	1	1	1	1	1	1	0	0
K12992	3	2	1	1	2	2	1	1	1	1	3	2	1	1	1	1	3	1	3	2	2	3	1	2	2	3	2	1	3	1	3	3	1	1	2	2	3	2	1	1	1	2	4	1	3	2	2	2	2
K12990	2	3	5	2	4	7	3	4	3	4	6	7	3	4	2	2	3	6	5	3	5	3	4	6	7	3	3	8	3	3	3	1	6	4	6	4	7	5	4	4	5	6	5	5	3	7	7	4	7
K12996	1	1	1	2	0	0	1	0	1	0	0	0	1	0	1	2	2	1	0	1	0	1	0	0	0	1	1	0	0	0	1	1	0	1	0	1	0	1	0	1	1	0	1	1	1	0	0	0	0
K12997	3	1	1	1	1	2	1	1	1	0	2	2	1	1	1	1	3	2	1	2	1	2	1	1	1	1	2	1	1	1	1	1	1	1	3	1	2	1	1	1	2	1	2	1	1	1	2	2	1
K12995	0	1	1	2	1	1	1	1	1	0	1	1	0	1	1	2	1	0	1	1	1	1	1	0	1	1	1	1	1	1	1	1	1	1	0	1	0	1	1	1	1	1	1	1	1	1	1	0	1
K08979	0	0	0	0	0	0	0	0	0	0	0	0	0	0	6	1	0	0	0	0	0	0	0	0	0	1	0	0	0	0	0	0	0	0	0	0	0	0	0	0	0	0	0	0	0	0	0	0	1
K08978	15	22	20	17	23	22	20	20	20	20	21	20	23	18	17	21	16	20	24	21	21	23	21	18	21	17	15	22	24	20	19	21	22	21	19	22	21	18	21	19	20	22	23	20	23	21	20	19	19
K03088	146	226	197	193	218	224	202	215	221	204	240	207	211	204	183	217	188	227	250	231	235	239	249	202	219	213	179	225	265	205	224	258	213	229	209	230	228	188	215	231	219	224	256	211	246	215	221	202	205
K03089	1	1	1	0	0	0	0	1	1	0	1	1	1	1	1	1	1	1	1	1	1	1	1	1	1	1	1	1	1	0	0	1	0	1	1	1	1	1	1	1	1	1	1	1	1	1	1	1	1
K03086	40	39	43	34	40	46	37	38	39	38	51	42	43	41	31	39	41	48	50	47	39	45	44	44	41	35	43	43	51	37	38	42	42	38	51	39	45	37	40	41	46	44	46	38	44	41	47	41	43
K03087	0	0	0	0	0	0	0	0	0	0	0	0	0	0	0	0	0	0	0	1	0	0	0	0	0	0	0	0	0	0	0	0	0	0	0	0	0	0	0	1	0	0	0	0	0	0	0	0	0
K08971	0	0	0	0	0	0	0	0	0	0	0	0	0	0	6	1	0	0	0	0	0	0	0	0	0	1	0	0	0	0	0	0	0	0	0	0	0	0	0	0	0	0	0	0	0	0	0	0	1
K03082	1	1	1	1	0	0	1	0	1	0	1	0	1	1	1	1	2	1	1	1	0	2	1	0	0	0	1	0	1	0	0	2	0	1	0	1	0	1	0	2	1	0	2	1	1	0	0	1	0
K08974	9	15	12	11	14	12	13	11	14	13	11	11	22	11	17	16	10	9	13	13	12	16	13	9	10	16	9	12	13	13	12	13	13	11	10	15	13	11	14	12	9	12	12	12	14	13	10	11	10
K00918	0	0	0	0	0	0	0	0	0	0	0	0	0	0	0	0	0	0	0	0	0	0	0	0	0	0	0	0	0	0	0	0	0	0	1	0	2	0	0	0	0	0	0	0	0	0	0	0	0
K11646	0	1	0	0	0	0	0	0	1	1	0	0	0	0	6	1	0	0	0	0	1	0	0	0	0	1	0	0	0	0	0	0	0	0	0	0	0	0	0	0	0	0	0	0	0	0	0	0	1
K07507	19	19	18	20	20	17	20	19	20	20	17	17	22	20	18	21	18	17	17	18	18	19	20	17	17	20	20	16	18	21	19	20	17	19	17	19	16	18	20	19	17	18	14	19	18	17	17	18	16
K07506	0	0	0	0	0	0	0	1	0	1	1	0	1	1	0	0	1	0	2	2	0	1	2	0	0	0	0	0	3	0	0	2	0	1	0	0	0	0	1	2	0	0	2	0	1	0	0	1	0
K07503	0	0	0	0	0	0	0	0	0	0	0	0	0	0	6	1	0	0	0	0	0	0	0	0	0	1	0	0	0	0	0	0	0	0	0	0	0	0	0	0	0	0	0	0	0	0	0	0	1
K07502	3	3	2	2	3	6	3	2	2	2	5	4	2	2	7	2	4	4	4	4	4	4	3	4	4	5	3	3	4	2	3	3	3	3	5	3	5	2	2	3	3	3	5	3	5	3	5	4	4
K07501	0	0	0	0	0	0	0	0	0	0	0	0	0	1	0	0	0	0	0	0	0	0	1	0	0	0	0	0	0	0	0	0	0	0	0	0	0	0	0	0	0	0	0	0	0	0	0	0	0
K10773	28	31	29	28	30	31	29	29	30	29	32	29	30	29	31	29	29	30	32	32	30	32	30	29	29	30	28	29	33	29	30	32	29	29	31	31	32	28	30	30	29	30	33	29	32	29	30	30	29
K10778	0	0	0	0	0	0	0	0	0	0	0	0	0	1	0	0	0	0	0	0	0	0	1	0	0	0	0	0	0	0	0	0	0	0	0	0	0	0	0	1	0	0	0	0	0	0	0	0	0
K00140	2	2	2	5	2	1	2	3	3	4	2	2	2	2	3	3	2	2	3	3	4	4	3	2	3	8	4	3	5	3	5	6	2	4	1	2	2	2	4	4	2	2	4	3	3	3	2	2	1
K01903	6	1	3	1	1	3	2	1	2	1	4	3	2	3	7	2	4	4	3	4	1	3	3	3	2	2	5	1	4	1	1	2	2	2	6	1	2	2	2	3	4	3	3	2	3	1	4	2	4
K01902	6	1	3	1	1	3	2	1	2	1	4	3	2	3	7	2	4	4	3	4	1	3	3	3	2	2	5	1	4	1	1	2	2	2	6	1	2	2	2	3	4	3	3	2	3	1	4	2	4
K01905	0	0	0	0	0	0	0	0	0	0	0	0	0	0	0	0	0	1	0	0	0	0	0	0	0	0	0	0	0	0	0	0	0	0	0	0	0	0	0	1	1	0	0	0	0	0	0	0	0
K01907	0	0	0	0	0	0	0	0	0	0	0	0	0	0	0	0	0	1	0	0	0	0	0	0	0	0	0	0	0	0	0	0	0	0	0	0	0	0	0	0	1	0	0	0	0	0	0	0	0
K01906	1	1	0	0	0	0	1	1	0	1	1	0	1	0	6	1	1	0	2	1	1	1	1	0	0	1	0	0	3	0	0	2	0	1	0	0	0	0	1	1	0	0	2	0	1	1	0	0	1
K14534	10	8	6	7	6	7	6	8	8	6	6	7	7	7	7	6	8	8	6	6	8	6	7	8	8	4	7	6	7	7	6	8	7	8	6	8	9	8	8	9	7	8	8	7	8	6	7	8	8
K00147	20	23	17	24	21	18	21	22	22	20	20	18	19	20	21	21	22	19	22	22	21	23	23	17	19	24	19	17	25	22	24	28	19	22	16	23	21	20	21	22	19	18	24	21	24	19	18	21	17
K06203	0	0	1	0	0	0	0	1	0	1	1	0	1	0	0	0	1	1	2	1	0	1	1	0	1	0	0	0	3	0	0	2	0	1	0	0	0	0	1	1	1	1	2	1	1	1	1	0	0
K09927	0	1	0	1	1	0	1	0	1	0	1	1	1	0	1	1	1	0	1	0	1	0	1	1	0	2	0	1	1	0	1	1	1	1	0	1	0	1	0	1	0	0	1	1	1	1	0	1	0
K09022	2	1	1	0	1	4	1	1	1	1	3	2	0	1	0	1	1	3	1	1	1	1	1	2	2	0	1	1	2	0	0	0	1	1	3	0	3	0	1	1	2	1	2	1	1	1	2	2	2
K02908	0	0	0	0	0	0	0	0	0	0	0	0	0	0	6	1	0	0	0	0	0	0	0	0	0	1	0	0	0	0	0	0	0	0	0	0	0	0	0	0	0	0	0	0	0	0	0	0	1
K02909	27	29	28	28	29	30	28	28	29	27	31	27	29	28	25	28	29	29	31	31	28	31	29	28	28	28	27	28	32	28	29	31	28	28	29	30	30	27	29	29	28	29	32	28	30	28	29	29	27
K08218	18	14	23	10	21	26	16	17	14	17	23	23	16	18	11	14	13	28	19	16	16	13	18	24	22	8	22	23	15	16	11	7	21	16	31	14	22	16	17	16	26	25	14	18	12	20	26	18	25
K02904	27	29	28	28	29	30	28	28	29	28	31	27	29	28	31	29	29	29	31	31	28	32	29	28	28	29	27	28	32	28	29	31	28	28	29	30	30	27	29	29	28	29	32	28	31	28	29	29	28
K02906	27	30	28	28	29	30	28	28	29	28	31	27	29	28	31	29	29	29	31	31	28	32	29	28	28	29	27	28	33	28	29	32	28	28	29	30	30	27	29	29	28	29	32	28	31	28	29	29	28
K02907	26	29	28	27	29	30	28	28	28	28	30	27	29	26	31	28	28	29	30	29	28	30	28	28	28	29	27	28	30	28	28	30	28	27	29	29	29	27	28	27	28	28	30	28	30	28	29	28	28
K02902	26	28	27	26	28	29	26	27	27	27	29	26	29	27	23	26	27	28	30	29	26	30	27	27	27	26	26	27	31	27	27	30	27	27	28	28	29	26	28	28	27	28	30	27	28	27	28	28	27
K00230	0	1	0	0	0	0	0	0	1	1	0	0	1	0	6	1	1	0	0	0	1	0	0	0	0	1	0	0	0	0	0	0	0	1	0	0	0	0	0	0	0	0	0	0	0	0	0	0	1
K00231	6	4	8	3	5	9	4	5	4	4	9	8	4	6	2	3	4	11	6	5	5	4	6	9	8	1	8	8	4	4	3	1	8	4	11	4	9	5	5	6	10	8	5	5	3	7	10	6	10
K08976	0	0	0	0	0	0	0	0	0	0	0	0	0	0	0	0	0	0	1	1	0	1	0	0	0	0	0	0	1	0	0	1	0	0	0	0	0	0	0	0	0	0	1	0	1	0	0	0	0
K00239	17	17	19	14	19	20	17	17	17	18	19	18	21	17	20	17	15	20	20	19	16	18	19	18	19	12	17	18	20	16	14	15	18	16	20	16	19	16	18	18	19	20	16	17	17	17	19	16	20
K06209	14	14	9	16	10	11	11	13	13	11	12	11	8	11	12	13	14	10	10	12	14	13	12	11	11	17	12	11	13	12	17	17	11	13	10	15	13	13	12	12	10	10	15	12	15	12	11	13	10
K09928	0	0	0	0	0	0	0	0	0	0	1	0	0	0	0	0	1	1	1	1	0	1	0	0	0	0	0	0	2	0	0	1	0	0	0	0	0	0	0	1	1	1	1	1	1	0	1	0	0
K01012	31	33	24	33	27	27	27	29	31	27	29	24	28	26	39	33	31	24	31	32	29	33	30	24	26	35	25	24	36	29	32	39	27	29	24	33	30	30	29	28	23	25	35	28	36	26	24	29	25
K01011	3	4	4	6	3	2	4	5	5	6	7	3	4	6	4	5	6	3	11	9	6	9	7	3	4	10	5	4	14	4	8	13	4	6	3	4	4	3	5	9	3	4	11	4	8	5	4	5	3
K14103	0	0	0	0	0	0	0	0	0	0	0	0	0	0	6	1	0	0	0	0	0	0	0	0	0	1	0	0	0	0	0	0	0	0	0	0	0	0	0	0	0	0	0	0	0	0	0	0	1
K14102	0	0	0	0	0	0	0	0	0	0	0	0	0	0	6	1	0	0	0	0	0	0	0	0	0	1	0	0	0	0	0	0	0	0	0	0	0	0	0	0	0	0	0	0	0	0	0	0	1
K14101	0	0	0	0	0	0	0	0	0	0	0	0	0	0	6	1	0	0	0	0	0	0	0	0	0	1	0	0	0	0	0	0	0	0	0	0	0	0	0	0	0	0	0	0	0	0	0	0	1
K14100	0	0	0	0	0	0	0	0	0	0	0	0	0	0	6	1	0	0	0	0	0	0	0	0	0	1	0	0	0	0	0	0	0	0	0	0	0	0	0	0	0	0	0	0	0	0	0	0	1
K14105	0	0	0	0	0	0	0	0	0	0	0	0	0	0	6	1	0	0	0	0	0	0	0	0	0	1	0	0	0	0	0	0	0	0	0	0	0	0	0	0	0	0	0	0	0	0	0	0	1
K14104	0	0	0	0	0	0	0	0	0	0	0	0	0	0	6	1	0	0	0	0	0	0	0	0	0	1	0	0	0	0	0	0	0	0	0	0	0	0	0	0	0	0	0	0	0	0	0	0	1
K14109	0	0	0	0	0	0	0	0	0	0	0	0	0	0	6	1	0	0	0	0	0	0	0	0	0	1	0	0	0	0	0	0	0	0	0	0	0	0	0	0	0	0	0	0	0	0	0	0	1
K14108	0	0	0	0	0	0	0	0	0	0	0	0	0	0	6	1	0	0	0	0	0	0	0	0	0	1	0	0	0	0	0	0	0	0	0	0	0	0	0	0	0	0	0	0	0	0	0	0	1
K03503	6	7	8	6	12	8	9	8	8	9	5	7	9	8	7	7	4	6	7	6	6	6	8	6	7	4	6	6	6	9	6	5	7	6	5	7	6	6	9	7	6	8	4	8	6	7	6	7	6
K03502	19	20	20	15	23	24	19	20	19	20	21	22	19	21	15	16	17	20	23	20	19	20	21	20	22	14	17	21	22	19	18	18	22	18	22	20	25	19	20	19	19	22	22	20	21	21	21	22	21
K03501	27	27	27	27	28	29	27	28	27	26	29	27	24	27	24	25	27	29	29	28	27	28	29	28	28	26	27	27	30	27	27	29	27	27	29	28	30	26	27	27	28	28	30	27	29	27	28	28	27
K03500	17	16	12	19	12	13	14	15	16	13	17	13	12	14	16	15	21	13	17	19	16	19	16	14	14	19	15	13	20	15	19	23	13	16	13	17	16	16	14	17	13	12	22	15	20	14	13	16	13
K02278	1	4	2	4	2	1	2	3	3	2	2	2	2	4	3	4	4	2	3	3	3	3	6	2	2	2	2	2	3	3	3	4	2	4	1	4	3	3	2	4	2	2	3	3	3	2	2	3	2
K02279	8	8	5	7	5	6	5	7	6	5	7	7	5	6	6	6	7	6	7	7	7	7	8	6	6	6	6	6	8	7	7	9	6	7	6	8	8	7	6	8	6	6	9	6	9	6	6	7	6
K02276	1	1	1	0	0	0	0	1	1	1	1	1	1	2	1	0	1	1	2	2	1	1	3	1	1	0	1	1	2	0	1	2	1	1	1	0	1	1	1	3	1	1	2	1	1	1	1	1	1
K02277	0	0	0	0	0	0	0	0	0	0	0	0	0	1	0	0	0	0	0	0	0	0	1	0	0	0	0	0	0	0	0	0	0	0	0	0	0	0	0	0	0	0	0	0	0	0	0	0	0
K02274	1	1	1	0	1	0	0	1	1	1	1	1	1	2	1	0	1	1	2	2	1	2	3	1	1	0	1	1	2	0	1	2	1	1	1	1	1	1	1	4	1	1	2	1	1	1	1	1	1
K02275	1	1	1	0	0	0	0	1	1	1	1	1	1	2	1	0	1	1	2	2	1	2	3	1	1	0	1	1	2	0	1	2	1	1	1	1	1	1	1	4	1	1	2	1	1	1	1	1	1
K12506	9	8	7	10	5	5	7	6	9	8	6	5	12	6	8	12	8	4	6	8	7	9	6	6	6	13	7	7	7	7	10	9	7	6	4	7	4	8	9	7	4	5	6	7	8	7	5	6	5
K09728	0	0	0	0	0	0	0	0	0	0	0	0	0	0	6	1	0	0	0	0	0	0	0	0	0	1	0	0	0	0	0	0	0	0	0	0	0	0	0	0	0	0	0	0	0	0	0	0	1
K06596	0	0	0	0	0	0	0	0	0	0	0	0	0	0	0	0	0	0	0	0	0	0	0	0	0	0	0	0	0	0	0	0	0	0	0	0	0	0	0	1	0	0	0	0	0	0	0	0	0
K07979	16	25	15	25	18	23	20	20	23	17	27	19	14	16	20	23	25	19	23	24	27	28	23	19	19	31	18	21	27	19	30	32	19	22	22	27	27	19	20	20	18	18	33	19	32	21	20	22	18
K10907	16	18	11	17	12	13	13	14	16	11	16	13	15	12	14	16	17	12	17	17	16	18	16	14	12	16	12	13	20	14	16	21	13	15	12	18	15	15	15	15	12	12	20	13	21	13	13	14	13
K09819	0	0	0	0	0	0	0	0	0	0	0	0	0	0	0	0	0	0	0	0	0	0	0	0	0	0	0	0	0	0	0	0	0	0	0	0	0	0	0	1	0	0	0	0	0	0	0	0	0
K09817	22	28	22	26	25	23	25	24	27	25	23	21	30	21	23	29	22	20	26	27	25	29	24	19	21	29	21	22	29	25	28	31	23	25	19	28	23	24	27	24	20	23	26	24	29	23	21	23	18
K09816	22	28	22	26	25	23	25	24	27	25	23	21	30	21	23	29	22	19	25	26	25	29	24	19	21	29	20	22	28	25	28	31	23	25	18	28	23	23	27	23	19	22	26	24	28	23	21	23	18
K09815	20	27	21	24	24	21	23	23	26	25	21	19	30	20	22	27	21	17	24	25	24	27	23	18	20	28	19	21	27	24	26	30	22	24	16	27	21	23	26	22	18	22	24	22	27	23	19	22	17
K06374	5	13	7	14	8	6	10	11	12	10	10	7	7	8	11	12	9	7	9	10	14	12	11	8	8	18	8	10	11	11	17	17	8	12	6	14	9	10	10	9	7	8	12	10	14	10	7	9	7
K06373	5	13	7	14	8	6	10	11	12	10	10	7	7	8	11	12	9	7	9	10	14	12	11	8	8	18	8	10	11	11	17	17	8	12	6	14	9	10	10	9	7	8	12	10	14	10	7	9	7
K09812	26	27	26	25	27	28	25	27	25	26	28	27	24	25	22	23	24	28	27	25	27	26	27	27	27	26	26	27	29	25	27	27	27	26	29	28	30	26	27	26	27	28	28	26	28	27	28	27	26
K09811	26	27	26	26	28	29	26	27	26	26	28	27	23	25	23	25	25	28	28	26	28	27	28	27	27	26	26	27	29	26	28	28	27	27	28	28	29	26	26	26	27	27	29	26	29	27	27	27	26
K09810	12	17	20	10	19	20	16	16	16	18	19	17	26	17	12	18	11	19	22	20	15	19	19	16	17	13	14	19	22	16	13	16	18	16	18	16	16	14	19	17	18	20	16	16	16	18	19	15	17
K09724	0	0	0	0	0	0	0	0	0	0	0	0	0	0	6	1	0	0	0	0	0	0	0	0	0	1	0	0	0	0	0	0	0	0	0	0	0	0	0	0	0	0	0	0	0	0	0	0	1
K09721	0	0	0	0	0	0	0	0	0	0	0	0	0	0	6	1	0	0	0	0	0	0	0	0	0	1	0	0	0	0	0	0	0	0	0	0	0	0	0	0	0	0	0	0	0	0	0	0	1
K10010	3	4	4	2	3	4	3	3	4	3	6	3	7	2	3	5	4	4	6	6	3	7	2	3	2	3	2	3	8	3	3	6	4	3	4	4	4	2	4	3	3	4	6	2	5	3	4	3	3
K10012	1	3	2	2	2	2	2	1	3	2	3	1	6	1	2	4	3	1	4	4	2	5	2	1	1	4	1	3	5	2	3	5	2	2	1	3	1	2	3	2	1	2	4	2	4	2	2	1	1
K01466	1	1	1	0	1	1	1	1	1	1	1	1	1	1	0	1	1	1	1	1	1	1	1	1	1	2	1	1	1	1	1	1	1	1	1	1	1	0	1	1	1	1	1	1	1	1	1	1	1
K13590	0	0	0	0	0	0	0	0	0	0	0	0	0	0	0	0	0	1	0	0	0	0	0	0	0	0	0	0	0	0	0	0	0	0	0	0	0	0	0	1	1	0	0	0	0	0	0	0	0
K01464	6	8	4	8	5	7	6	5	7	4	8	5	4	5	6	6	8	5	7	7	7	8	6	7	6	7	6	6	8	5	8	9	5	6	5	9	8	6	6	6	5	6	10	5	10	5	6	7	6
K01465	30	32	30	29	31	32	30	31	31	31	33	30	32	32	33	31	31	31	35	34	31	34	33	30	31	31	30	30	37	31	32	35	32	31	32	32	33	30	31	33	30	31	36	31	34	31	31	31	31
K01462	38	40	35	37	37	40	37	36	38	34	42	37	37	36	34	35	42	38	42	42	37	43	37	38	36	36	36	36	43	37	38	43	37	36	39	41	43	37	37	39	37	37	46	37	43	37	38	40	37
K01463	3	2	2	2	2	2	2	3	2	2	2	2	2	3	2	2	2	1	2	2	2	2	2	2	2	2	2	2	2	2	2	2	3	2	3	2	3	3	2	3	2	2	3	2	3	2	2	3	2
K13599	0	0	1	0	0	0	0	1	0	1	1	0	1	1	0	0	1	1	2	2	0	2	1	0	1	0	0	0	3	0	0	2	0	1	0	0	0	0	1	2	1	1	2	1	1	1	1	0	0
K13598	0	0	0	0	0	0	0	0	0	0	0	0	0	0	0	0	0	1	0	0	0	0	0	0	0	0	0	0	0	0	0	0	0	0	0	0	0	0	0	0	1	1	0	1	0	0	0	0	0
K01468	3	3	2	1	2	2	2	3	3	3	2	3	3	3	2	2	2	3	2	2	3	2	2	2	3	2	2	2	2	3	2	2	3	3	2	3	4	3	2	4	2	3	3	3	2	3	2	3	2
K01469	0	0	0	0	0	0	0	0	0	0	0	0	0	1	0	0	0	0	0	0	0	0	1	0	0	0	0	0	0	0	0	0	0	0	0	0	0	0	0	1	0	0	0	0	0	0	0	0	0
K02041	3	1	1	3	1	1	2	1	1	1	1	2	1	1	2	1	3	1	1	1	1	1	2	3	1	2	2	1	1	1	1	1	1	1	1	1	1	2	1	2	1	1	2	2	2	2	1	2	2
K02040	26	30	28	29	29	31	29	29	30	28	32	27	31	28	26	29	30	31	32	32	30	33	30	28	29	30	27	29	33	28	30	33	29	30	29	31	30	27	29	31	31	29	33	29	32	29	30	29	28
K02045	5	1	2	2	2	4	1	1	1	1	4	2	1	2	1	1	4	3	4	3	1	3	3	3	3	0	2	1	5	1	1	2	1	1	4	1	3	2	1	3	2	2	4	1	3	1	3	3	3
K02044	6	2	2	3	2	1	3	2	2	1	2	3	2	3	3	1	5	2	2	3	2	2	2	4	3	2	3	2	2	2	1	2	1	2	2	2	2	4	2	3	3	2	3	3	3	2	2	3	3
K02047	5	1	2	2	2	4	1	1	1	1	4	2	1	2	1	1	3	3	4	3	1	3	3	3	3	0	2	1	5	1	1	2	1	1	3	1	3	2	1	3	2	2	4	1	3	1	3	3	3
K02046	5	1	2	2	2	4	1	1	1	1	4	2	1	2	1	1	4	3	4	3	1	3	3	3	3	0	2	1	5	1	1	3	1	1	4	1	3	2	1	3	2	2	4	1	3	1	3	3	3
K02049	27	37	22	35	23	23	27	30	32	27	32	26	25	26	33	34	34	23	33	35	36	38	33	26	27	45	28	28	39	30	41	48	27	33	23	38	32	31	30	33	24	25	40	29	42	30	25	31	24
K02048	8	1	2	2	2	5	1	2	2	1	5	3	2	3	1	1	5	3	5	5	1	4	3	3	3	1	3	1	6	1	1	4	2	2	4	1	4	3	2	3	3	2	5	1	4	2	3	4	3
K03319	5	0	1	3	1	1	2	1	1	1	1	2	1	2	2	1	4	1	1	2	0	1	1	2	1	0	2	0	1	1	0	1	0	1	1	0	1	2	1	2	1	0	1	1	1	1	1	2	2
K03316	1	1	1	2	1	1	2	1	2	1	1	1	1	1	2	1	4	1	1	2	0	2	0	1	1	0	1	0	1	1	0	1	0	1	0	1	0	1	0	3	1	0	1	1	1	0	0	1	1
K03317	1	1	1	1	1	0	1	1	1	1	2	1	1	1	1	1	2	1	1	2	1	2	1	1	1	1	1	1	1	1	1	1	1	1	0	1	1	1	1	2	1	1	2	1	1	1	1	1	1
K03315	11	19	14	19	19	13	18	19	17	18	13	14	17	16	17	17	16	11	16	16	18	18	18	13	15	22	14	14	16	20	20	20	16	17	11	19	15	16	18	17	12	15	17	17	18	16	12	16	12
K03312	15	10	9	8	8	11	8	10	9	8	11	11	8	11	8	7	10	9	11	10	8	10	9	10	10	7	11	7	11	9	8	8	12	7	12	9	15	10	9	12	8	10	15	9	11	9	10	12	11
K03313	6	4	6	4	5	7	4	5	4	5	7	7	5	6	2	3	5	8	8	6	6	5	7	8	8	2	5	8	7	4	3	4	7	6	7	4	8	6	5	6	7	7	7	5	5	7	8	5	9
K03310	54	41	30	39	30	37	32	37	39	30	41	37	28	35	40	34	45	33	38	41	37	41	34	36	35	38	38	30	43	35	40	46	38	33	39	42	49	41	36	40	32	33	53	34	47	34	36	42	37
K03311	15	8	6	12	5	5	9	7	8	5	7	8	6	8	9	5	16	5	7	9	6	8	6	9	6	5	9	5	6	8	6	8	5	6	6	8	8	11	7	9	6	5	10	8	8	6	6	9	9
K02945	20	22	23	19	24	27	22	21	22	23	27	23	25	22	18	21	22	25	26	26	23	26	24	23	24	24	22	24	26	21	23	24	23	22	26	22	25	21	23	23	24	24	25	21	24	24	25	23	23
K00359	2	5	3	5	3	2	4	4	4	3	4	3	3	3	3	5	5	3	4	4	4	4	4	3	3	5	3	3	3	5	4	5	3	5	2	5	4	4	3	4	4	3	4	5	5	3	3	4	3
K06168	26	28	27	26	28	29	26	27	27	27	30	27	28	26	23	28	25	28	30	29	28	29	28	27	27	27	26	28	31	27	28	30	28	27	29	29	29	26	28	27	27	28	30	27	30	27	28	27	27
K13020	0	0	0	0	0	0	0	0	0	0	0	0	1	0	0	0	0	0	0	0	0	0	0	0	1	1	0	0	0	0	0	0	0	0	0	0	0	0	0	1	0	0	0	0	0	0	0	0	0
K07158	0	0	0	0	0	0	0	0	0	0	0	0	0	0	6	1	0	0	0	0	0	0	0	0	0	1	0	0	0	0	0	0	0	0	0	0	0	0	0	0	0	0	0	0	0	0	0	0	1
K07159	0	0	0	0	0	0	0	0	0	0	0	0	0	0	6	1	0	0	0	0	0	0	0	0	0	1	0	0	0	0	0	0	0	0	0	0	0	0	0	0	0	0	0	0	0	0	0	0	1
K11996	1	1	1	1	1	1	1	1	2	2	2	1	2	2	2	1	2	1	4	3	1	3	2	1	1	2	1	1	5	1	1	4	1	2	0	1	1	1	1	3	1	1	3	1	2	1	1	1	1
K07561	0	0	0	0	0	0	0	0	0	0	0	0	0	0	6	1	0	0	0	0	0	0	0	0	0	1	0	0	0	0	0	0	0	0	0	0	0	0	0	0	0	0	0	0	0	0	0	0	1
K07560	26	27	26	27	28	29	27	27	27	27	29	27	24	27	29	25	27	28	29	28	27	28	29	27	28	27	27	27	30	27	27	29	27	27	28	28	29	26	27	27	28	27	30	27	29	27	28	28	28
K07562	0	0	0	0	0	0	0	0	0	0	0	0	0	0	6	1	0	0	0	0	0	0	0	0	0	1	0	0	0	0	0	0	0	0	0	0	0	0	0	0	0	0	0	0	0	0	0	0	1
K07567	30	32	29	30	30	31	29	30	31	29	31	30	30	28	26	30	29	29	32	30	31	31	31	30	30	31	30	31	33	30	32	32	31	30	30	33	33	31	31	31	29	31	34	31	33	31	30	30	30
K07566	29	36	33	33	38	34	35	35	35	36	33	31	38	33	36	34	30	33	37	35	34	36	37	31	33	34	30	33	39	35	33	37	34	35	30	36	32	32	36	34	33	35	34	34	36	34	32	32	31
K07569	0	0	0	0	0	0	0	0	0	0	0	0	0	0	6	1	0	0	0	0	0	0	0	0	0	1	0	0	0	0	0	0	0	0	0	0	0	0	0	0	0	0	0	0	0	0	0	0	1
K07568	36	39	42	34	44	45	38	40	38	40	42	41	41	39	32	37	34	44	42	39	39	39	41	40	42	34	38	42	41	38	37	37	42	39	45	40	43	37	41	38	43	44	38	39	39	41	43	39	41
K09925	3	0	0	0	0	0	0	0	0	0	0	1	0	1	0	0	1	0	0	1	0	0	0	0	1	0	1	0	0	0	0	0	0	0	1	0	0	1	0	0	0	0	0	0	0	0	0	1	0
K02492	8	7	5	12	5	3	7	7	8	7	7	6	5	7	13	9	11	5	9	10	9	9	9	6	6	13	7	6	11	8	10	14	6	9	4	7	5	8	6	9	5	5	10	7	10	7	5	7	6
K10713	0	0	0	0	0	0	0	0	0	0	0	0	0	1	0	0	0	0	0	0	0	0	1	0	0	0	0	0	0	0	0	0	0	0	0	0	0	0	0	0	0	0	0	0	0	0	0	0	0
K10710	1	1	1	2	1	1	1	1	2	0	1	1	0	1	2	2	1	1	1	1	1	1	1	1	1	2	1	1	1	1	2	2	1	1	1	1	3	1	1	1	1	1	2	1	2	1	1	1	1
K10711	0	0	0	0	0	0	0	0	0	0	0	0	0	0	0	0	0	0	0	0	0	0	0	0	0	0	0	0	0	0	0	0	0	0	0	0	1	0	0	0	0	0	0	0	0	0	0	0	0
K01929	27	29	28	27	29	30	28	28	28	27	31	27	29	27	25	28	28	29	31	31	28	31	28	28	28	28	27	28	32	28	29	31	28	28	29	29	30	27	28	28	28	28	31	28	30	28	29	28	27
K01928	26	29	28	27	29	30	28	29	28	28	31	27	30	29	25	27	30	29	32	32	28	32	29	29	29	27	27	28	33	29	28	32	29	28	29	30	31	27	29	29	29	29	32	28	30	28	29	29	28
K01923	27	29	28	28	29	30	28	28	29	28	30	28	29	27	30	29	28	29	31	30	29	31	30	28	28	30	27	29	32	28	29	32	29	28	29	30	29	27	29	29	28	28	31	28	31	29	29	28	28
K01922	1	1	1	1	0	0	1	0	1	0	0	0	1	0	1	0	1	1	0	1	0	1	0	0	0	0	1	0	1	0	0	0	0	1	0	1	0	0	0	1	1	0	1	1	0	0	0	0	0
K01921	28	31	29	29	30	31	29	30	30	29	33	29	31	29	26	30	30	31	33	33	30	33	31	30	30	29	29	30	34	30	30	33	30	30	30	31	32	29	31	31	30	31	34	30	33	29	31	30	29
K01920	0	0	0	0	0	0	0	0	0	0	0	0	0	0	0	0	0	0	0	0	0	0	0	0	0	0	0	0	0	0	0	0	0	0	0	0	0	0	0	1	0	0	1	0	0	0	0	0	0
K01926	12	22	15	24	19	14	20	19	21	19	15	13	21	16	20	22	19	13	18	19	21	22	20	14	15	26	15	16	19	21	23	26	16	20	10	23	15	18	20	18	14	15	19	19	21	17	13	17	13
K01925	27	30	28	28	29	30	28	28	29	28	31	27	29	27	37	29	29	29	31	31	29	32	28	28	28	30	27	28	32	28	29	31	28	28	29	30	30	27	29	28	28	29	31	28	31	28	29	29	29
K01924	27	30	28	28	29	30	29	28	29	29	31	27	30	27	37	29	29	29	33	32	29	33	29	28	28	30	27	28	35	29	29	33	29	28	29	30	30	27	29	29	29	29	33	28	32	28	29	29	29
K07789	0	0	0	0	0	0	0	0	0	0	0	0	0	0	0	0	0	0	0	0	0	0	0	0	0	0	0	0	0	0	0	0	0	0	0	0	0	0	0	1	0	0	0	0	0	0	0	0	0
K07788	0	0	0	0	0	0	0	0	0	0	0	0	0	0	0	0	0	0	0	0	0	0	0	0	0	0	0	0	0	0	0	0	0	0	0	0	0	0	0	1	0	0	0	0	0	0	0	0	0
K07787	2	4	5	2	4	7	3	4	3	4	6	6	4	4	1	2	2	7	5	4	6	4	4	6	8	2	3	8	4	3	3	2	6	6	6	4	7	4	4	5	6	6	6	5	3	6	7	4	7
K07783	0	0	0	0	0	0	0	0	0	0	0	0	0	0	0	0	0	0	0	0	0	0	0	0	0	1	0	0	0	0	0	0	0	0	0	0	0	0	0	0	0	0	0	0	0	0	0	0	0
K00782	10	5	8	5	6	9	5	6	5	5	9	10	5	7	9	5	7	12	7	6	6	5	7	11	9	3	9	9	5	5	3	3	8	6	11	5	9	7	5	7	11	8	6	6	5	7	11	7	12
K00783	26	27	26	27	28	29	27	27	26	26	29	27	24	26	24	25	27	28	29	28	27	28	28	27	28	25	26	27	30	27	27	29	27	27	28	28	29	26	27	27	28	28	30	27	29	27	28	28	27
K00784	19	21	22	17	23	26	21	18	20	20	25	22	24	19	22	18	21	24	25	23	20	24	20	23	22	18	19	22	24	19	18	20	21	20	24	21	23	19	21	19	23	23	23	20	22	21	24	21	23
K00786	4	7	6	3	6	9	5	4	6	6	8	5	9	4	4	7	4	5	6	6	6	8	4	6	5	7	4	6	7	4	7	7	5	5	6	7	6	5	6	5	5	6	6	5	7	6	7	6	5
K00036	1	2	1	2	2	1	3	2	3	2	2	2	3	3	3	2	3	2	3	3	3	3	3	2	2	3	1	2	3	2	2	4	1	4	1	2	1	2	1	5	2	1	3	2	3	2	1	2	2
K00034	1	1	1	4	1	1	2	2	2	3	1	1	1	2	2	2	2	0	1	2	3	2	3	1	2	7	2	2	2	2	5	5	1	2	0	1	0	2	2	3	1	1	2	1	2	2	1	2	1
K00033	4	2	1	4	2	1	3	2	3	2	2	3	3	3	3	2	5	2	3	3	3	3	3	3	2	4	2	2	3	3	2	4	1	4	1	2	2	3	2	5	2	1	3	3	4	2	2	2	3
K00030	6	3	3	7	2	2	3	4	4	4	2	3	2	5	4	4	5	2	2	3	4	3	5	3	3	7	6	3	3	4	6	5	4	3	2	2	3	5	4	5	2	2	3	3	4	4	2	4	3
K00031	15	21	16	18	20	18	18	19	19	17	18	16	18	17	18	18	17	16	21	20	18	21	19	15	16	18	14	15	23	19	19	23	17	19	15	22	19	17	18	19	16	17	23	19	22	17	16	19	15
K01259	1	1	2	2	2	1	2	1	1	1	2	1	2	3	3	1	4	2	4	4	0	3	1	2	1	0	1	1	4	3	1	3	1	1	1	1	1	1	1	3	2	1	3	2	2	1	1	2	1
K01258	23	21	23	21	25	26	22	23	22	24	24	24	22	24	19	19	23	24	24	22	22	22	24	24	24	21	24	23	24	23	22	22	25	22	26	22	27	23	23	23	24	24	25	22	22	24	24	25	24
K01255	4	2	2	3	2	1	2	2	2	2	3	3	2	3	2	2	3	2	4	3	2	3	4	2	2	3	2	2	5	1	2	4	1	3	2	2	3	3	2	5	2	2	4	2	4	2	2	2	2
K01256	1	1	1	2	1	1	2	1	2	1	2	1	2	2	2	1	4	2	2	2	1	3	1	1	1	1	1	1	2	2	1	2	1	2	0	1	1	1	1	3	2	1	3	2	1	1	1	1	1
K01251	11	13	10	12	14	9	12	13	12	13	9	10	14	12	17	11	11	9	15	13	11	13	16	9	11	11	9	10	17	13	10	16	10	13	7	13	9	12	12	14	10	11	13	12	14	11	8	11	10
K01250	1	4	2	4	2	1	3	3	3	2	2	2	2	2	3	4	3	2	2	3	3	3	3	2	2	3	2	2	2	4	3	4	2	3	1	4	3	3	2	3	2	2	3	3	3	2	2	2	2
K01253	0	2	1	1	1	1	1	0	2	1	1	0	5	0	1	3	1	0	1	2	1	2	0	0	0	2	0	1	1	1	1	1	1	1	0	2	0	1	2	0	0	1	0	1	1	1	1	0	0
K09001	0	0	0	0	0	0	0	0	1	0	0	0	0	0	0	0	0	0	0	1	0	1	0	0	0	0	0	0	0	0	0	0	0	1	0	0	0	0	0	2	0	0	1	0	0	0	0	0	0
K09002	6	5	3	6	3	2	4	4	4	3	3	4	3	3	10	5	6	3	5	4	4	4	5	4	3	5	4	3	6	4	4	6	3	5	2	4	3	5	3	5	3	2	5	4	6	4	2	3	4
K09003	0	2	1	1	1	1	1	0	2	2	1	0	5	0	7	4	1	0	1	2	1	3	0	1	0	3	0	1	1	1	1	2	2	1	0	2	0	1	2	1	0	1	1	1	2	1	1	0	1
K09004	0	0	0	0	0	0	0	0	0	0	0	0	0	0	0	0	0	0	0	0	0	0	0	0	0	0	0	0	0	0	0	0	0	0	0	0	0	0	0	1	0	0	0	0	0	0	0	0	0
K09005	1	3	2	1	1	2	2	1	3	2	3	1	5	1	7	4	2	1	3	4	2	5	1	1	1	4	1	2	4	2	2	4	2	2	1	2	1	1	3	3	1	2	2	2	3	1	2	1	2
K09006	0	0	0	0	0	0	0	0	0	0	0	0	0	0	0	0	0	0	0	0	0	0	0	0	0	0	0	0	0	0	0	0	0	0	0	0	0	0	0	1	0	0	0	0	0	0	0	0	0
K09007	5	2	2	1	1	2	2	2	2	2	2	3	2	3	7	2	3	2	2	3	2	2	2	2	2	2	3	1	2	2	1	2	2	1	3	1	3	3	2	3	2	2	3	2	2	2	2	2	3
K08234	5	5	4	3	3	6	4	3	4	2	6	4	3	3	3	3	5	5	5	5	4	5	3	5	3	4	3	4	5	2	4	5	4	4	5	5	5	4	3	5	5	4	7	3	5	4	5	6	4
K00259	4	4	6	2	5	7	3	5	4	4	8	7	5	6	2	3	3	9	7	5	6	4	6	7	8	3	4	8	5	4	3	3	7	6	7	4	8	5	5	6	8	7	6	5	4	7	8	5	8
K00252	0	0	0	0	0	0	0	0	0	0	0	0	0	0	0	0	0	0	0	0	0	0	0	0	0	0	0	0	0	0	0	0	0	0	0	0	0	0	0	1	0	0	0	0	0	0	0	0	0
K00257	16	16	19	14	19	18	16	18	16	17	17	18	17	18	13	15	13	21	18	16	15	14	19	18	20	9	17	18	17	17	12	12	18	18	19	16	18	17	17	19	21	20	15	20	14	18	20	17	19
K01079	5	3	4	3	2	4	3	2	3	2	5	3	3	2	8	3	5	6	2	3	3	3	2	3	2	4	6	2	2	2	2	2	2	4	6	2	3	2	2	3	6	3	2	2	2	2	4	2	4
K01078	0	0	0	0	0	0	0	0	0	0	0	0	0	0	0	0	0	0	1	1	0	1	0	0	0	0	0	0	1	0	0	1	0	0	0	0	0	0	0	1	0	0	1	0	1	0	0	0	0
K01071	1	1	1	2	1	1	2	1	1	1	1	0	1	1	2	0	3	1	1	1	0	2	0	1	1	0	1	0	1	1	0	1	0	1	0	1	0	1	0	1	1	0	1	1	0	0	0	1	1
K01070	0	0	0	0	0	0	0	0	0	0	0	0	0	0	0	0	0	0	0	0	0	0	0	0	0	0	0	0	0	0	0	0	0	0	0	0	0	0	0	1	0	0	0	0	0	0	0	0	0
K01073	0	0	0	1	0	0	1	0	0	0	0	0	0	0	0	0	1	0	0	0	0	0	0	0	0	0	0	0	0	1	0	0	0	0	0	0	0	0	0	0	0	0	0	0	0	0	0	0	0
K01077	11	13	12	11	16	12	13	13	14	15	9	12	19	14	11	13	9	9	13	12	12	13	15	10	11	12	10	11	13	13	11	13	12	13	9	13	11	12	14	14	9	13	11	13	13	12	10	12	10
K01076	4	4	2	4	2	1	2	3	3	2	2	2	2	3	3	4	3	3	3	3	3	3	5	2	3	2	3	2	3	3	3	4	2	4	2	4	2	4	3	3	3	2	3	4	3	2	2	3	2
K02788	1	0	1	1	0	0	1	0	1	0	1	0	1	1	1	0	3	1	1	1	0	1	0	1	0	0	1	0	1	1	0	1	0	1	0	0	0	1	0	1	1	0	1	1	1	0	0	1	1
K02783	3	2	2	5	2	2	3	3	3	4	4	2	1	2	3	4	4	2	3	4	5	5	3	2	3	8	4	2	4	3	6	5	2	3	3	2	2	2	3	2	2	2	4	2	5	3	2	3	2
K02781	2	1	1	1	1	1	1	1	1	1	2	1	1	2	1	1	3	1	2	2	1	2	1	2	1	1	1	0	2	1	1	1	1	1	2	1	1	1	1	1	1	1	2	1	2	1	1	1	1
K02786	1	0	1	1	0	1	1	0	1	0	0	0	1	1	1	0	2	1	1	1	0	1	0	1	0	0	1	0	0	1	0	0	0	1	0	0	0	1	0	1	1	0	1	1	0	0	0	1	1
K01060	1	4	2	4	2	1	3	3	3	2	2	2	2	2	3	4	4	3	2	3	2	3	3	2	2	2	2	2	2	3	3	4	2	4	1	4	2	3	2	3	3	2	3	3	3	2	2	2	2
K01787	3	3	4	2	2	4	2	2	3	2	5	2	6	2	2	5	4	4	4	4	2	4	2	3	2	4	4	3	4	2	2	3	2	2	5	3	2	2	3	2	4	3	3	2	3	2	4	2	3
K01786	5	7	4	6	6	8	6	5	6	4	8	5	5	5	6	4	9	6	8	8	6	9	5	6	5	7	5	5	8	5	7	9	5	6	7	8	7	5	5	5	6	5	10	5	8	5	6	7	6
K01785	27	33	34	25	38	39	32	33	30	32	35	35	33	31	26	27	27	38	35	31	32	31	35	34	36	24	28	35	32	33	27	28	35	32	36	34	38	30	33	31	37	37	32	33	30	34	36	34	35
K01784	46	44	44	41	43	46	41	43	44	42	49	46	44	45	48	43	46	48	50	48	44	47	48	46	45	43	44	45	52	41	42	48	45	45	48	44	47	44	42	49	47	45	51	44	48	45	47	44	47
K01783	31	31	29	27	30	32	29	30	29	29	33	30	31	29	25	28	30	30	34	33	30	34	30	30	30	30	29	29	34	29	30	33	30	29	32	31	33	29	30	30	30	30	34	29	32	29	31	31	29
K01782	1	1	1	0	1	0	1	1	1	1	2	1	2	2	1	1	2	2	4	3	1	3	2	1	1	1	1	1	5	1	1	3	1	2	1	1	1	1	1	3	2	2	3	2	2	1	1	1	1
K01788	3	6	3	5	3	3	4	3	4	3	5	4	3	3	4	3	7	3	4	5	5	6	4	4	3	6	4	4	5	4	6	7	3	5	4	7	5	4	4	4	4	4	6	4	7	4	3	5	4
K02526	1	1	1	1	1	1	1	1	1	1	1	1	1	1	0	1	1	1	1	1	1	1	1	1	1	2	1	1	1	1	1	1	1	1	1	1	1	0	1	1	1	1	1	1	1	1	1	1	1
K02527	14	12	16	10	17	16	13	14	12	14	15	15	15	15	10	10	10	17	16	13	12	12	16	16	16	7	14	15	16	13	10	10	15	13	17	12	15	13	14	14	16	17	12	14	12	14	16	14	16
K02525	0	0	0	1	0	0	1	0	0	0	0	0	0	0	0	0	1	0	0	1	0	1	0	0	0	0	0	0	0	1	0	0	0	0	0	0	0	0	0	0	0	0	0	0	0	0	0	0	0
K02523	11	14	17	9	18	18	14	14	14	16	16	15	19	15	10	14	10	18	18	16	13	15	16	15	16	9	13	16	17	14	11	11	16	14	17	13	15	12	16	14	17	18	13	14	13	15	17	14	16
K02520	27	27	26	27	28	29	27	27	27	26	29	27	24	27	23	25	28	28	30	29	27	29	28	27	28	25	27	27	31	27	27	30	27	27	29	27	29	26	27	28	28	27	31	27	29	27	28	28	27
K02259	0	0	0	0	0	0	0	0	1	0	1	0	1	1	0	0	1	0	1	1	0	1	1	0	0	0	0	0	1	0	0	1	0	1	0	0	0	0	0	2	0	0	1	0	1	0	0	0	0
K02528	27	29	28	28	29	30	28	28	29	28	31	27	29	28	31	29	29	29	31	31	28	32	29	28	28	29	27	28	32	28	29	31	28	28	29	30	30	27	29	29	28	29	32	28	31	28	29	29	28
K02529	73	100	81	86	82	101	83	81	91	80	114	89	101	76	73	95	98	89	103	106	100	116	89	92	85	119	82	98	109	83	106	120	91	88	95	103	107	83	92	86	86	86	117	81	112	94	95	92	83
K03781	5	9	7	6	10	7	9	7	9	9	5	6	13	8	8	9	5	5	8	8	7	8	10	5	7	9	5	7	7	9	7	7	8	7	4	9	6	7	9	8	5	8	5	8	7	8	6	6	5
K03780	5	1	2	1	2	5	1	2	2	2	3	3	2	3	1	1	3	3	3	3	1	2	1	3	3	1	3	1	3	2	1	2	3	1	5	1	5	2	2	2	3	2	4	2	2	2	4	4	3
K03783	17	24	23	21	25	26	22	23	22	24	25	23	21	22	18	21	20	26	25	23	24	24	26	23	24	23	22	24	26	22	24	26	23	24	25	24	25	21	23	23	25	25	24	22	24	24	25	23	23
K03782	1	1	1	0	1	0	1	1	1	1	3	1	1	2	1	1	2	1	4	4	1	3	2	1	1	1	1	1	5	1	1	4	1	2	1	1	1	1	1	3	1	1	4	1	3	1	1	1	1
K03785	9	7	6	7	5	8	6	5	6	5	9	6	6	6	11	5	11	6	10	9	6	10	5	7	6	6	6	5	12	6	6	10	6	6	8	7	9	7	6	7	6	6	13	6	10	6	7	8	8
K03784	9	10	7	9	6	7	9	7	10	6	10	7	14	6	9	12	11	6	9	11	8	13	6	7	5	10	7	7	9	7	9	10	7	7	5	10	7	8	9	7	6	7	9	7	11	7	7	7	6
K03787	17	16	18	13	19	19	17	15	16	17	18	18	21	16	24	17	13	18	19	18	15	17	18	17	17	14	16	18	18	15	13	13	17	15	18	15	16	16	17	16	18	19	15	16	16	17	18	15	19
K03786	17	21	21	21	23	21	21	23	21	22	21	21	19	20	19	21	17	23	20	20	23	19	23	21	22	21	20	22	20	22	22	20	21	22	21	21	21	20	22	21	22	22	19	22	21	22	22	20	20
K03789	16	18	13	20	12	13	16	15	18	14	17	13	16	14	22	19	19	13	17	19	17	20	16	14	13	22	14	14	19	16	19	22	14	16	12	18	14	16	16	17	13	12	20	15	20	14	13	16	13
K00342	14	12	17	8	17	17	13	14	12	15	16	16	15	15	10	11	10	18	19	15	12	13	16	15	16	6	14	15	19	12	9	11	15	14	18	11	15	12	14	15	17	18	14	14	12	15	17	14	16
K03124	0	1	0	0	0	0	1	0	1	1	0	0	1	0	12	1	1	0	0	0	1	0	0	0	0	2	0	0	0	1	0	1	0	0	0	0	0	0	0	0	0	0	0	0	0	0	0	0	1
K03120	0	0	0	0	0	0	0	0	0	0	0	0	0	0	6	1	0	0	0	0	0	0	0	0	0	1	0	0	0	0	0	0	0	0	0	0	0	0	0	0	0	0	0	0	0	0	0	0	1
K12527	1	1	1	1	1	1	1	1	1	1	1	1	1	1	1	1	2	1	1	1	1	1	1	1	1	1	1	1	1	1	1	1	1	1	2	1	3	1	1	1	1	1	2	1	1	1	1	1	1
K12524	16	22	24	15	27	25	22	21	21	24	20	20	31	20	18	23	13	24	23	21	19	21	22	19	21	16	17	22	22	23	17	17	24	20	21	21	20	18	24	18	22	24	15	21	18	21	22	19	20
K09789	3	6	6	5	9	6	7	7	6	7	3	5	8	6	6	6	3	4	6	5	5	5	7	4	6	5	4	5	5	7	5	5	6	5	4	6	5	5	7	6	4	6	4	6	5	6	4	5	4
K09788	3	1	1	1	1	1	1	1	1	1	1	1	1	2	1	1	1	1	1	1	1	1	1	1	1	0	2	1	1	1	1	1	2	1	2	1	2	2	1	2	1	1	2	1	1	1	1	2	1
K09787	15	15	10	18	11	12	13	14	15	12	14	12	9	12	14	14	17	11	13	14	15	16	13	12	12	18	13	12	14	13	18	19	12	14	12	16	14	14	13	13	11	11	18	13	17	13	12	14	11
K09786	1	4	2	3	2	1	2	3	3	2	2	1	2	3	3	4	3	2	2	2	3	2	4	2	2	2	2	2	2	3	3	4	2	3	1	4	2	3	2	3	2	2	2	3	3	2	1	2	2
K09780	0	0	0	0	0	0	0	0	0	0	0	0	0	0	0	0	0	0	0	0	0	0	0	0	0	0	0	0	0	0	0	0	0	0	0	0	0	0	0	1	0	0	0	0	0	0	0	0	0
K06310	3	1	2	4	2	5	2	3	2	3	4	2	1	2	2	3	3	3	2	3	4	3	2	2	3	7	3	2	4	2	5	4	3	3	4	1	3	2	3	2	2	2	3	2	3	2	3	3	2
K06317	6	5	3	4	3	2	3	5	4	3	3	4	3	4	4	5	4	3	3	4	3	3	4	3	4	3	4	3	3	5	3	4	4	4	3	5	4	5	3	4	3	3	4	4	4	4	3	4	3
K11384	0	0	0	0	0	0	0	0	0	0	0	0	0	0	0	0	1	0	1	1	0	1	0	0	0	0	0	0	1	0	0	1	0	0	0	0	0	0	0	0	0	0	1	0	1	0	0	0	0
K11381	0	1	1	0	1	0	1	1	1	1	1	1	1	1	1	1	1	0	2	1	1	2	1	0	1	2	0	1	3	1	1	2	0	1	0	1	0	0	1	2	0	1	2	1	1	1	1	1	0
K04032	1	1	1	0	1	1	1	1	1	0	0	1	1	0	1	1	0	1	0	0	1	0	1	1	1	1	1	1	1	1	1	0	1	1	1	1	1	1	1	1	1	1	1	1	1	1	1	1	1
K04030	1	1	1	0	1	1	1	1	1	1	1	1	1	1	1	1	0	1	1	1	1	1	1	1	1	1	1	1	1	1	1	1	1	1	1	1	2	1	1	1	1	1	1	1	1	1	1	1	1
K04031	4	8	4	9	5	4	6	6	7	7	5	6	5	5	6	6	6	3	5	5	9	7	6	6	6	13	6	7	6	6	11	11	5	7	4	9	8	6	7	6	4	5	7	5	8	7	4	7	4
K04035	0	1	0	0	0	0	1	1	1	1	1	0	1	1	6	1	1	0	2	1	1	1	1	0	0	1	0	0	3	0	0	2	0	1	0	0	0	0	1	2	0	0	2	0	1	0	0	0	1
K07046	1	0	0	0	0	0	0	0	1	0	1	0	1	2	0	0	1	0	2	1	0	1	3	0	0	0	1	0	1	0	1	2	0	1	0	0	0	1	0	2	0	0	1	0	1	0	0	1	1
K07047	5	6	4	8	5	4	6	7	6	7	7	5	5	6	6	6	8	4	8	8	8	10	7	5	6	11	6	5	11	6	10	12	5	7	4	6	7	5	7	8	4	6	10	5	10	6	5	6	5
K07045	14	17	10	15	10	10	12	13	16	10	13	11	14	11	19	16	15	10	13	15	14	16	14	11	10	16	12	11	14	13	15	18	12	13	9	18	12	15	13	14	11	11	16	13	16	12	11	12	11
K07042	17	18	13	20	13	14	16	16	18	14	18	13	16	15	17	19	21	13	19	21	17	22	16	14	14	21	15	14	22	16	20	25	14	16	13	19	16	16	16	18	13	13	23	15	22	15	14	16	13
K07043	17	22	16	22	21	15	20	21	22	21	16	16	19	19	25	21	18	14	19	19	22	21	20	16	18	24	17	17	21	21	24	25	18	21	14	23	18	20	21	20	15	18	20	20	23	19	15	19	16
K07040	15	15	11	19	11	12	14	14	15	12	16	12	10	13	15	15	20	12	16	17	15	18	14	13	13	19	14	12	19	14	18	22	12	15	12	16	15	15	13	15	12	11	21	14	19	13	12	15	12
K07041	0	0	0	0	0	0	0	0	0	0	0	0	0	0	6	1	0	0	0	0	0	0	0	0	0	1	0	0	0	0	0	0	0	0	0	0	0	0	0	0	0	0	0	0	0	0	0	0	1
K07048	1	0	0	0	0	0	0	0	0	0	0	1	0	0	0	0	0	0	0	0	1	0	0	1	0	0	1	1	0	0	0	0	0	0	0	0	1	0	0	0	0	0	0	0	0	1	0	1	0
K02584	1	1	1	1	1	0	1	2	1	2	3	1	2	2	1	1	2	2	6	4	1	4	3	1	2	1	1	1	8	1	1	5	1	2	1	1	1	1	2	3	2	2	5	2	3	1	1	1	1
K10039	3	2	2	3	2	2	3	2	2	1	3	3	2	3	3	2	6	2	4	4	2	4	2	3	2	2	3	2	4	3	2	3	1	2	2	2	3	2	2	3	3	2	5	3	4	2	2	3	2
K10037	2	0	0	2	0	0	0	0	0	0	0	1	0	0	1	0	1	0	0	0	0	0	1	1	1	0	1	0	0	0	0	0	0	0	0	0	0	1	0	1	0	0	0	0	0	0	0	0	1
K10036	19	4	5	9	4	4	5	6	6	4	3	7	4	8	6	4	9	3	4	4	3	2	5	8	6	2	9	3	3	5	3	2	7	3	6	3	7	11	4	8	4	4	6	7	5	5	4	8	8
K02404	6	5	4	8	4	5	4	6	5	5	5	4	3	5	5	7	6	5	4	5	6	5	7	4	6	10	6	5	5	5	8	8	4	6	5	5	5	5	5	5	5	4	5	5	5	5	5	6	4
K05786	5	1	1	3	0	0	1	0	1	0	1	2	1	1	1	1	3	1	0	1	0	1	1	1	1	0	2	0	0	0	0	1	0	1	0	1	0	2	1	2	1	0	1	1	1	0	0	1	1
K05785	0	1	0	0	0	0	0	0	1	1	1	0	1	0	0	0	1	0	1	1	0	1	0	0	1	1	0	0	1	0	0	1	0	1	0	0	0	0	0	1	0	0	1	0	1	0	0	0	0
K05788	1	1	1	1	1	1	1	1	1	2	2	1	2	2	1	1	2	1	5	4	1	3	3	1	1	1	1	1	7	1	1	4	1	2	1	1	1	1	1	3	1	2	4	1	3	1	1	1	1
K01442	9	14	10	10	15	14	14	12	12	12	12	10	14	12	18	10	12	11	14	12	12	13	13	12	11	13	9	10	13	13	12	13	11	12	11	14	14	11	12	12	11	12	13	12	13	11	11	13	11
K01443	15	19	13	18	12	14	15	15	18	15	17	13	20	13	15	20	19	12	16	18	17	20	14	14	14	25	14	15	18	16	20	24	15	16	12	19	17	16	17	16	12	13	19	15	19	15	14	16	13
K01444	0	0	0	0	0	0	0	0	0	0	0	1	1	1	0	0	0	0	1	0	0	0	1	0	0	0	1	0	0	0	0	1	0	0	0	0	1	0	0	1	0	0	0	0	0	0	0	1	0
K01446	1	0	0	1	0	0	1	0	1	0	0	0	0	0	0	0	1	1	0	0	0	1	0	0	0	0	1	0	0	0	0	0	0	0	0	0	0	0	0	1	1	0	1	0	0	0	0	0	0
K01447	6	12	9	15	14	8	14	13	12	13	7	7	13	11	13	13	11	7	9	10	11	12	12	7	10	18	9	9	9	15	13	14	9	12	5	12	7	10	12	11	8	9	9	12	9	10	7	10	7
K01448	48	45	38	41	39	43	38	40	42	37	48	41	37	37	35	41	43	41	44	44	42	46	41	42	41	42	40	40	46	39	43	47	40	39	45	47	49	42	41	40	40	41	49	40	49	41	43	44	41
K01449	5	12	7	14	7	4	9	12	10	9	9	6	7	8	10	13	10	7	8	9	12	11	11	7	8	15	8	9	10	12	14	16	8	12	5	13	8	9	10	9	8	7	10	10	12	9	7	9	6
K02069	3	4	7	6	5	7	5	6	4	6	7	7	4	6	4	5	4	7	5	5	7	5	5	8	9	8	6	10	4	6	7	4	8	6	6	4	8	6	6	6	7	7	5	6	4	8	8	6	8
K05569	1	1	1	1	1	1	1	1	1	1	1	2	1	1	1	1	1	1	1	1	2	1	1	1	1	2	1	2	1	1	1	1	1	1	1	1	2	1	1	2	1	2	2	1	2	2	1	1	1
K02063	0	2	1	1	1	1	1	0	2	1	1	0	5	0	1	3	1	0	1	2	1	2	0	0	0	2	0	1	1	1	1	2	1	1	0	2	0	1	2	0	0	1	1	1	1	1	1	0	0
K05566	1	1	1	1	1	1	1	1	1	1	1	2	1	1	1	1	1	1	1	1	2	1	1	1	1	2	1	2	1	1	1	1	1	1	1	2	2	1	1	2	1	2	2	1	2	2	1	1	1
K02064	0	2	1	1	1	1	1	0	2	1	1	0	5	0	1	3	1	0	1	2	1	2	0	0	0	2	0	1	1	1	1	2	1	1	0	2	0	1	2	0	0	1	1	1	1	1	1	0	0
K03338	1	1	0	1	1	1	1	1	1	0	1	1	1	0	1	1	1	0	1	0	1	1	1	1	1	2	1	1	1	1	1	1	1	1	0	1	1	1	1	1	0	1	1	1	1	1	0	1	1
K03330	0	0	0	0	0	0	0	0	0	0	0	0	0	0	6	1	0	0	0	0	0	0	0	0	0	1	0	0	0	0	0	0	0	0	0	0	0	0	0	0	0	0	0	0	0	0	0	0	1
K03333	0	0	0	0	0	0	0	0	0	0	0	0	0	0	0	0	0	1	0	0	0	0	0	0	0	0	0	0	0	0	0	0	0	0	0	0	0	0	0	0	1	0	0	0	0	0	0	0	0
K03335	1	1	0	1	1	1	1	1	1	1	1	2	1	1	1	1	1	1	1	1	2	1	2	1	1	2	1	1	1	1	1	1	1	1	1	1	1	1	1	2	1	1	1	1	2	2	1	1	1
K03336	1	1	0	1	1	0	1	0	1	0	1	1	1	0	1	1	1	0	1	0	1	0	1	1	1	2	1	1	1	1	1	1	1	1	0	1	1	1	0	1	0	1	1	1	1	1	0	1	0
K03337	1	1	0	1	1	1	1	1	1	0	1	1	1	0	1	1	1	0	1	0	1	0	1	1	1	2	1	1	1	1	1	1	1	1	0	1	1	1	1	1	0	1	1	1	1	1	0	1	1
K12957	0	0	0	0	0	0	0	0	0	0	0	0	0	1	0	0	0	0	0	0	0	0	1	0	0	0	0	0	0	0	0	0	0	0	0	0	0	0	0	0	0	0	0	0	0	0	0	0	0
K06148	19	22	13	25	15	13	20	17	21	15	20	17	15	16	21	19	29	14	19	23	22	24	19	17	15	28	17	17	21	19	25	29	14	21	14	24	19	21	16	20	15	14	27	19	27	19	14	19	15
K06147	120	189	136	174	148	160	156	154	173	149	182	144	158	133	159	179	176	145	171	180	188	200	163	145	140	222	140	161	193	156	207	224	152	172	148	197	169	146	163	156	144	147	205	152	212	162	151	160	134
K06142	57	43	60	35	60	64	48	50	44	52	53	60	54	54	35	40	36	63	52	44	43	39	52	60	59	24	55	57	44	47	34	26	58	44	67	42	58	50	51	48	61	62	39	52	38	54	62	52	62
K06143	1	2	1	1	1	1	1	1	2	1	2	0	5	0	1	3	1	1	2	3	1	3	0	0	1	2	0	1	2	1	1	3	2	1	0	2	0	1	2	1	0	1	2	1	2	1	1	0	0
K13810	0	0	0	0	0	0	0	0	0	0	0	0	0	0	0	0	0	0	0	0	0	0	0	0	0	0	0	0	0	0	0	0	0	0	0	0	0	0	0	1	0	0	0	0	0	0	0	0	0
K03058	0	0	0	0	0	0	0	0	0	0	0	0	0	0	6	1	0	0	0	0	0	0	0	0	0	1	0	0	0	0	0	0	0	0	0	0	0	0	0	0	0	0	0	0	0	0	0	0	1
K11600	0	0	0	0	0	0	0	0	0	0	0	0	0	0	6	1	0	0	0	0	0	0	0	0	0	1	0	0	0	0	0	0	0	0	0	0	0	0	0	0	0	0	0	0	0	0	0	0	1
K10559	0	0	0	0	0	0	0	0	0	0	0	0	0	0	0	0	1	0	0	0	0	0	0	0	0	0	0	0	0	0	0	0	0	0	0	0	0	0	0	0	0	0	0	0	0	0	0	0	0
K03051	0	0	0	0	0	0	0	0	0	0	0	0	0	0	6	1	0	0	0	0	0	0	0	0	0	1	0	0	0	0	0	0	0	0	0	0	0	0	0	0	0	0	0	0	0	0	0	0	1
K03050	0	0	0	0	0	0	0	0	0	0	0	0	0	0	6	1	0	0	0	0	0	0	0	0	0	1	0	0	0	0	0	0	0	0	0	0	0	0	0	0	0	0	0	0	0	0	0	0	1
K07239	3	5	7	2	5	7	4	6	4	6	9	7	6	7	2	3	4	9	11	8	6	7	8	7	8	2	4	9	11	4	4	7	8	7	7	5	8	5	5	9	8	7	9	5	6	8	8	6	8
K07230	3	0	0	0	0	0	0	0	0	0	1	1	0	1	0	0	1	0	0	1	0	0	0	0	1	0	1	0	0	0	0	0	0	0	1	0	1	1	0	0	0	0	0	0	1	0	0	1	0
K05306	1	1	1	1	1	1	1	1	1	1	1	2	2	1	1	1	1	1	1	1	2	1	3	1	1	2	1	2	1	1	1	2	1	2	1	1	1	1	1	2	1	1	2	1	2	2	1	1	1
K05305	1	1	0	1	1	0	1	0	1	0	1	1	1	0	0	0	1	0	1	1	1	0	1	1	1	2	0	1	1	0	1	1	1	1	1	1	2	1	0	1	0	0	1	1	1	1	0	1	1
K08641	9	6	11	3	8	12	6	8	6	8	11	11	7	9	3	5	6	12	11	8	7	7	7	11	10	2	10	11	10	6	5	4	10	6	14	5	11	8	7	8	11	11	10	8	6	10	12	9	12
K00010	2	5	2	4	3	2	3	4	4	3	3	3	3	3	3	5	3	3	3	3	5	3	5	3	3	5	3	3	4	4	4	5	3	5	2	5	3	4	3	4	3	3	4	4	5	4	3	3	2
K00012	28	25	26	23	26	27	24	24	25	24	27	27	28	24	32	26	26	26	29	28	24	27	28	25	26	23	24	25	30	24	22	24	26	25	26	24	26	26	24	27	26	26	28	25	28	25	26	24	27
K00013	22	26	22	25	25	25	23	25	25	24	25	24	22	23	27	23	24	24	27	25	26	27	27	23	26	26	22	25	28	25	26	28	25	25	23	27	28	24	24	26	24	24	29	25	27	25	24	25	24
K00014	31	29	29	27	30	34	27	29	28	28	34	30	26	29	29	27	29	32	32	31	28	31	30	30	31	27	29	28	34	28	28	30	31	28	34	29	35	28	28	29	30	30	35	29	32	29	32	31	30
K00016	20	23	16	23	16	17	21	18	22	16	20	15	24	19	21	23	29	16	20	24	17	25	18	17	15	19	17	15	20	22	20	25	18	18	15	23	20	21	18	20	17	15	24	19	24	16	16	20	16
K00274	0	0	0	0	0	0	0	0	0	0	0	0	0	0	0	0	0	0	0	0	0	0	0	0	0	0	0	0	0	0	0	0	0	0	0	0	0	0	0	1	0	0	0	0	0	0	0	0	0
K00275	0	1	1	0	0	0	0	1	1	1	1	1	1	0	1	1	1	1	1	2	1	1	0	0	0	1	0	0	2	0	1	2	0	2	0	1	0	0	0	2	1	0	2	1	1	1	1	0	0
K00278	17	21	20	22	23	23	20	22	20	22	23	20	20	20	18	20	19	22	24	22	22	22	23	21	23	19	18	22	24	21	21	23	21	22	20	22	23	20	22	21	21	22	22	21	22	21	22	21	21
K01277	10	11	15	8	16	16	12	12	11	13	13	14	13	13	8	10	7	16	12	10	11	9	13	14	14	6	12	14	10	12	9	6	14	12	16	11	14	11	13	11	15	16	9	12	9	13	15	12	14
K01274	4	3	6	2	4	8	3	4	2	3	7	7	3	4	1	2	3	8	5	4	4	3	4	8	7	0	6	8	3	3	2	0	6	3	10	3	7	4	4	4	8	7	4	4	2	6	8	5	8
K01273	4	11	5	8	7	5	7	9	9	7	9	6	7	7	7	8	9	6	12	10	9	11	10	7	6	10	5	7	14	8	10	16	7	10	5	12	8	8	8	10	6	7	13	8	13	8	6	8	6
K01271	2	3	1	3	2	2	3	2	3	2	2	3	2	2	8	2	5	2	2	3	3	3	2	2	2	5	2	2	2	2	3	3	2	3	2	3	2	2	2	3	2	2	3	2	4	2	2	2	2
K01270	33	31	36	28	40	41	33	34	30	35	36	37	32	34	25	27	27	39	34	30	32	30	34	37	38	26	35	37	31	33	29	25	36	32	42	31	39	32	34	31	37	39	30	33	29	36	39	36	37
K01278	17	17	24	11	24	27	18	19	16	21	23	25	20	21	12	15	12	28	20	16	19	14	21	24	24	9	21	25	16	17	13	9	23	19	29	16	24	17	20	18	26	26	15	20	13	22	27	20	25
K00904	1	1	1	2	1	1	3	1	1	1	1	0	2	2	2	0	4	1	1	2	0	2	0	1	0	0	1	0	1	2	0	1	0	1	0	1	0	1	1	2	1	0	1	1	0	0	0	1	1
K00903	2	2	3	1	3	2	2	3	2	4	3	2	3	3	1	2	1	2	6	4	2	4	2	2	3	1	2	2	7	1	2	4	2	3	2	2	1	2	3	3	2	3	4	2	4	3	2	3	2
K00901	5	10	5	12	5	5	7	8	9	8	7	5	7	6	14	9	10	7	6	8	9	9	8	5	6	14	7	6	7	8	11	14	6	10	5	10	6	8	7	8	7	5	8	7	9	7	6	7	6
K01053	0	0	0	0	0	0	0	0	1	0	1	0	1	2	0	0	1	0	1	1	0	1	2	0	0	0	0	0	1	0	0	2	0	1	0	0	0	0	0	2	0	0	1	0	1	0	0	1	0
K01051	1	1	1	0	0	1	0	0	1	0	1	1	1	0	1	1	1	2	0	1	1	0	0	1	1	2	1	0	0	1	1	1	1	0	1	1	1	0	1	1	1	1	1	0	0	1	1	0	1
K01057	0	1	1	1	1	1	1	1	1	1	1	1	1	1	1	1	1	1	2	1	2	1	1	1	1	2	0	1	2	1	1	2	1	3	0	1	1	1	1	3	1	1	2	1	2	1	1	1	1
K01056	27	29	28	28	29	30	28	28	29	28	31	27	29	28	25	28	29	29	31	31	28	31	29	28	28	28	27	28	32	28	29	31	28	28	29	30	30	27	29	29	28	29	32	28	31	28	29	29	27
K01058	0	1	0	0	1	0	0	1	1	1	1	1	1	0	0	1	0	1	0	0	1	0	0	0	1	1	0	1	0	1	1	1	0	2	0	1	1	0	0	1	1	0	0	1	1	1	1	0	0
K02500	23	28	24	26	25	26	24	25	26	25	27	24	27	23	29	26	25	25	28	27	27	29	27	24	26	28	22	26	29	26	27	30	27	26	23	28	28	25	26	26	24	25	30	25	29	26	25	25	25
K02501	23	28	24	26	25	26	24	25	26	25	27	24	27	23	29	26	24	25	28	27	27	29	27	24	26	28	22	26	29	26	27	30	27	26	23	28	28	25	26	26	24	25	29	25	28	26	25	25	25
K02502	14	13	9	17	9	11	11	12	13	11	13	11	8	10	13	13	15	10	11	13	13	13	12	11	11	16	12	10	13	12	16	17	11	12	11	14	13	13	11	12	10	9	16	12	15	11	10	13	10
K02503	26	27	27	27	28	29	27	28	26	27	30	27	25	27	24	25	28	29	32	30	27	30	29	27	28	25	27	27	34	27	27	31	27	27	29	28	29	26	27	28	28	28	32	27	30	27	28	28	27
K02505	2	0	0	2	0	0	0	0	0	0	0	1	0	0	1	0	1	0	0	0	0	0	1	1	1	0	1	0	0	0	0	0	0	0	0	0	0	1	0	1	0	0	0	0	0	0	0	0	1
K02506	0	2	1	1	1	1	1	0	2	1	1	0	5	0	1	3	1	0	1	2	1	2	0	0	0	2	0	1	1	1	1	1	1	1	0	2	0	1	2	0	0	1	0	1	1	1	1	0	0
K02507	4	1	1	2	1	1	1	2	2	1	1	2	1	2	1	1	2	1	1	1	1	1	1	2	2	0	3	1	1	1	1	0	2	1	2	1	2	3	1	2	1	1	2	2	1	1	1	2	2
K02509	0	0	0	1	1	0	1	1	1	1	0	0	1	1	1	0	2	0	1	1	0	1	0	0	0	0	0	0	0	1	0	1	0	0	0	0	0	0	0	1	0	0	0	0	0	0	0	1	0
K03106	27	29	28	28	29	30	28	28	29	28	31	27	29	28	31	29	29	29	31	31	28	31	29	28	28	29	27	28	32	28	29	31	28	28	29	30	30	27	29	29	28	29	32	28	31	28	29	29	28
K03105	0	0	0	0	0	0	0	0	0	0	0	0	0	0	6	1	0	0	0	0	0	0	0	0	0	1	0	0	0	0	0	0	0	0	0	0	0	0	0	0	0	0	0	0	0	0	0	0	1
K03101	28	31	29	28	30	31	29	30	30	29	33	30	30	28	25	29	29	30	34	33	30	33	31	29	29	30	28	30	36	28	31	34	30	30	31	31	32	28	30	30	29	30	35	29	34	30	30	30	28
K03100	42	60	48	53	53	54	54	51	57	49	56	48	59	46	50	58	54	49	58	58	55	63	53	48	49	59	46	51	62	53	58	66	50	53	47	62	56	50	55	52	49	51	61	52	63	51	49	51	46
K06333	4	10	5	9	6	5	7	7	8	5	8	6	5	5	7	8	8	6	7	8	9	9	8	7	6	9	6	7	8	7	10	11	6	8	5	11	8	8	6	6	6	6	10	7	11	7	6	7	6
K06883	3	2	2	1	1	1	1	2	2	2	2	2	3	3	2	1	2	2	5	4	1	3	3	2	2	1	2	1	5	2	1	3	2	2	2	1	3	2	2	4	2	2	5	2	3	2	2	2	2
K06886	0	0	0	0	0	0	0	0	0	0	1	0	0	0	0	0	1	1	1	1	0	1	0	0	1	0	0	0	2	0	0	1	0	1	0	0	0	0	0	1	1	1	2	1	1	0	1	0	0
K06889	49	42	40	45	45	42	43	43	43	41	42	42	44	44	40	39	47	40	47	45	40	45	46	41	42	40	42	38	47	44	40	46	42	41	40	42	44	44	42	45	40	41	47	43	46	41	40	44	41
K09859	0	2	2	1	1	1	1	1	2	2	2	0	5	1	1	3	1	1	3	3	1	4	1	1	0	2	0	2	4	1	2	3	2	1	0	2	0	1	2	2	1	1	2	1	2	1	1	1	0
K09858	1	1	1	0	0	0	0	1	1	1	1	0	1	1	0	0	1	0	2	1	1	1	1	0	1	1	0	0	3	1	0	2	0	1	0	1	0	0	1	1	0	1	2	0	1	1	0	0	0
K10947	18	32	21	27	27	24	27	26	29	26	26	22	28	22	26	28	25	21	26	27	30	31	27	22	22	34	20	25	29	27	33	35	23	28	20	33	27	24	28	25	21	25	29	25	32	26	22	26	20
K04019	1	1	1	0	1	1	1	1	1	1	0	1	1	0	1	1	0	1	0	0	1	0	1	1	1	1	1	1	1	1	1	0	1	1	1	1	1	1	1	1	1	1	1	1	1	1	1	1	1
K04014	1	0	0	0	0	0	0	0	0	0	0	0	0	0	0	0	1	0	0	1	0	1	0	0	0	0	0	0	1	0	0	1	0	0	0	0	0	0	0	0	0	0	0	0	1	0	0	0	0
K04015	1	0	0	0	0	0	0	0	1	0	1	1	0	1	0	0	1	1	1	2	0	1	1	0	0	0	0	0	1	0	0	1	0	0	1	1	1	0	0	1	0	0	1	0	2	0	1	0	1
K07060	0	0	0	0	0	0	0	0	0	0	0	0	0	0	6	1	0	0	0	0	0	0	0	0	0	1	0	0	0	0	0	0	0	0	0	0	0	0	0	0	0	0	0	0	0	0	0	0	1
K07062	2	1	1	1	1	1	1	1	2	1	2	2	2	2	2	2	3	2	3	3	2	3	2	1	2	2	2	1	3	2	1	3	1	2	1	1	1	2	2	5	2	2	3	2	3	1	2	1	1
K07065	0	0	0	0	0	0	0	0	1	0	1	0	1	0	6	1	1	1	1	1	1	1	0	0	0	1	0	0	1	0	0	1	0	0	0	0	0	0	0	1	1	1	1	1	1	0	0	0	1
K07066	2	1	0	1	1	2	1	1	1	0	2	2	1	1	1	1	1	1	1	1	1	1	1	1	1	2	1	1	1	1	1	1	1	1	2	1	2	1	1	2	1	1	2	1	1	1	1	1	1
K07067	1	3	2	3	2	1	2	3	3	2	2	1	1	2	2	4	3	2	2	3	2	3	3	1	2	2	2	2	2	3	3	4	2	3	1	3	2	2	2	2	2	2	3	3	3	2	2	2	2
K07068	0	1	0	0	0	0	0	0	1	0	0	0	1	0	6	1	0	1	0	0	1	0	0	0	0	1	0	0	0	0	0	0	0	1	0	0	0	0	0	1	1	1	0	1	0	0	1	0	1
K07069	0	1	0	1	1	0	1	0	1	0	0	1	1	0	0	1	1	0	0	0	1	0	1	1	0	2	0	1	1	0	1	1	1	1	0	1	0	1	0	1	0	0	1	1	1	1	0	0	0
K13628	1	1	1	0	0	0	0	0	1	0	1	1	1	1	1	1	1	1	2	2	1	1	2	1	1	0	1	0	2	0	0	2	0	1	1	0	1	1	1	2	1	1	2	1	1	1	1	1	1
K13623	0	0	0	0	0	0	0	0	0	0	0	0	0	1	0	0	0	0	0	0	0	0	1	0	0	0	0	0	0	0	0	0	0	0	0	0	0	0	0	0	0	0	0	0	0	0	0	0	0
K13622	0	0	0	0	0	0	0	0	0	0	0	0	0	1	0	0	0	0	0	0	0	0	1	0	0	0	0	0	0	0	0	0	0	0	0	0	0	0	0	0	0	0	0	0	0	0	0	0	0
K13626	7	11	7	11	7	7	8	9	9	8	9	7	10	7	8	12	8	7	8	9	11	10	10	7	8	16	8	9	9	9	13	13	8	10	6	11	7	8	9	8	7	7	9	8	11	9	7	8	6
K01428	0	1	0	1	1	0	1	0	1	1	1	1	1	0	1	1	1	0	1	0	1	1	1	1	0	2	1	1	1	1	1	1	1	1	0	1	1	1	0	1	0	0	1	1	1	1	0	1	1
K01429	0	1	0	1	1	0	1	0	1	1	0	1	1	0	1	1	0	0	0	0	1	0	1	1	0	2	0	1	1	1	1	1	1	1	0	1	1	1	0	1	0	0	1	1	1	1	0	1	0
K01422	7	10	12	7	13	13	10	11	9	11	10	11	12	11	8	8	6	13	11	9	10	9	12	11	13	6	8	12	8	11	7	6	13	10	11	10	12	9	11	10	12	12	8	11	7	12	12	10	12
K01423	1	1	1	0	1	0	1	1	1	1	2	1	1	1	1	1	1	1	3	2	1	2	1	1	1	0	1	1	4	0	1	2	0	1	1	1	1	1	1	2	1	1	2	1	2	1	1	1	1
K01420	12	18	12	17	12	13	15	15	16	14	17	12	16	13	15	17	19	13	17	18	17	20	13	13	13	20	13	13	20	16	19	23	12	16	11	18	15	14	16	16	13	12	20	14	19	14	13	15	11
K01421	11	15	10	17	11	16	12	11	14	12	17	10	8	10	24	14	19	13	14	16	15	18	12	12	12	20	12	11	16	12	18	21	11	13	14	16	16	12	12	11	12	10	19	11	18	11	13	15	12
K01426	1	2	1	1	2	1	2	2	2	2	2	3	2	2	1	1	2	1	4	3	3	3	3	2	2	3	2	2	5	1	3	4	2	3	2	2	2	2	2	4	1	2	4	2	4	3	2	2	1
K01424	25	22	23	18	24	25	22	22	21	21	25	24	22	22	18	17	23	26	25	22	21	22	22	25	23	16	24	22	24	21	18	19	22	21	28	22	25	22	22	23	25	25	23	22	22	23	25	23	25
K01425	7	9	8	8	12	8	11	10	9	10	6	7	12	11	10	8	8	6	10	9	7	9	9	7	8	7	7	6	9	12	7	8	9	8	6	9	8	8	10	10	6	9	9	9	8	8	6	9	7
K12972	1	0	0	0	0	0	0	0	0	0	0	0	0	0	0	0	0	0	0	0	0	0	0	0	0	0	0	0	0	0	0	0	0	0	0	0	0	0	0	0	0	0	0	0	0	0	0	0	0
K07683	0	0	0	1	0	0	1	0	0	0	0	0	0	0	0	0	1	0	0	0	0	0	0	0	0	0	0	0	0	1	0	0	0	0	0	0	0	0	0	0	0	0	0	0	0	0	0	0	0
K13889	0	0	0	0	0	0	0	0	0	0	0	0	0	0	0	0	1	0	0	0	0	0	0	0	0	0	0	0	0	0	0	0	0	0	0	0	0	0	0	0	0	0	1	0	0	0	0	0	0
K13888	4	1	1	0	1	1	1	1	1	0	1	1	1	2	0	1	2	1	1	2	1	1	2	1	1	0	1	1	1	0	1	1	1	1	1	1	1	1	1	1	1	1	1	1	1	1	1	1	1
K07217	1	0	0	0	0	0	0	0	0	0	1	0	1	0	0	0	1	1	1	1	0	1	0	0	0	0	0	0	1	1	0	1	0	0	1	0	1	0	0	1	1	0	1	0	1	0	1	0	0
K07216	9	16	11	13	10	15	11	11	13	12	16	10	16	9	11	17	12	12	13	15	15	18	11	11	12	20	10	13	15	12	17	19	12	13	12	16	14	11	14	11	11	11	15	11	16	12	13	12	9
K07214	8	6	9	4	8	12	6	7	6	7	12	11	7	9	4	6	6	13	9	7	8	6	9	11	11	5	9	11	7	6	5	4	9	8	15	6	11	7	7	9	12	10	8	7	6	10	12	9	11
K07213	6	8	6	6	4	5	5	6	7	6	6	5	9	5	11	9	6	7	5	6	6	6	6	6	4	6	7	5	5	7	5	7	7	7	7	7	6	6	6	6	7	5	5	6	7	5	6	5	6
K07219	1	1	0	0	0	0	0	1	0	0	1	1	0	0	0	0	1	1	1	1	1	1	1	1	1	1	1	1	1	1	0	1	0	0	1	1	1	1	1	1	1	1	1	0	1	1	1	1	1
K00402	0	0	0	0	0	0	0	0	0	0	0	0	0	0	6	1	0	0	0	0	0	0	0	0	0	1	0	0	0	0	0	0	0	0	0	0	0	0	0	0	0	0	0	0	0	0	0	0	1
K00401	0	0	0	0	0	0	0	0	0	0	0	0	0	0	6	1	0	0	0	0	0	0	0	0	0	1	0	0	0	0	0	0	0	0	0	0	0	0	0	0	0	0	0	0	0	0	0	0	1
K00156	4	6	5	5	9	5	7	6	6	7	3	4	7	6	6	5	3	4	5	4	4	5	7	4	5	4	4	4	5	7	4	4	6	5	4	6	4	5	6	5	4	6	3	6	4	5	4	5	4
K10530	0	0	0	0	0	0	1	0	0	0	0	0	0	1	1	0	1	0	0	0	0	0	0	1	0	0	0	0	0	1	0	0	0	0	0	0	0	0	0	0	0	0	0	0	0	0	0	0	0
K10536	3	1	2	0	2	4	1	1	1	1	4	2	1	2	1	1	3	3	5	4	1	4	3	2	2	0	2	1	6	1	1	4	1	1	4	1	4	1	2	3	2	2	5	1	4	1	3	3	2
K10537	0	0	0	0	0	0	0	0	0	0	0	0	0	0	0	0	0	0	0	0	0	0	0	0	0	0	0	0	0	0	0	0	0	0	0	0	1	0	0	0	0	0	0	0	0	0	0	0	0
K10535	0	0	0	0	0	0	0	0	0	0	0	0	0	0	0	0	0	1	0	0	0	0	0	0	0	0	0	0	0	0	0	0	0	0	0	0	0	0	0	1	1	0	0	0	0	0	0	0	0
K10539	0	0	0	0	0	0	0	0	0	0	0	0	0	0	0	0	0	0	0	0	0	0	0	0	0	0	0	0	0	0	0	0	0	0	0	0	1	0	0	0	0	0	0	0	0	0	0	0	0
K00076	1	0	0	0	0	0	0	0	0	0	1	0	0	0	0	0	1	0	0	0	0	0	0	0	0	0	0	0	0	0	0	0	0	0	1	0	1	0	0	0	0	0	1	0	1	0	0	0	0
K00077	18	22	16	21	21	17	20	20	21	18	18	17	19	18	25	19	21	17	21	20	19	22	20	16	17	20	17	16	23	21	20	24	18	20	14	23	18	19	19	20	18	18	22	20	23	18	16	19	16
K00074	12	17	11	19	13	14	14	15	16	14	15	12	11	13	20	16	16	14	15	16	18	17	15	13	14	21	13	13	19	15	20	23	14	18	12	18	15	14	15	16	13	12	19	15	20	14	13	15	13
K00075	27	27	26	27	28	29	27	27	27	26	29	27	24	27	24	25	28	28	29	28	27	28	28	27	28	26	27	26	30	27	27	29	27	27	29	27	30	26	27	28	28	27	30	27	29	27	28	28	27
K02563	27	29	28	28	29	30	28	28	29	28	31	27	29	27	31	29	29	29	31	31	28	32	28	28	28	29	27	28	32	28	29	31	28	28	29	30	30	27	29	28	28	28	31	28	31	28	29	28	28
K00299	0	0	0	0	0	0	0	0	0	0	0	0	0	0	0	0	0	0	0	0	0	0	0	0	0	0	0	0	0	0	0	0	0	0	0	0	0	0	0	1	0	0	0	0	0	0	0	0	0
K00297	21	25	23	25	24	24	23	23	24	23	25	23	24	21	21	26	22	24	26	25	25	25	26	24	24	27	23	25	26	23	26	27	25	24	24	26	25	24	24	23	24	24	26	24	27	25	24	23	23
K00294	0	0	0	0	0	0	0	0	1	0	0	0	1	0	0	0	0	0	0	0	0	0	0	0	1	1	0	0	0	0	0	0	0	1	0	0	0	0	0	1	0	0	0	0	0	0	0	0	0
K00290	20	19	22	16	23	25	19	21	19	20	23	22	19	20	16	18	17	24	23	20	19	19	22	21	23	12	20	21	22	20	16	17	22	19	25	19	25	19	20	19	23	23	22	21	20	20	23	21	22
K01210	0	0	0	0	0	0	0	0	0	0	0	0	0	0	0	0	1	0	0	0	0	0	0	0	0	0	0	0	0	0	0	0	0	0	0	0	0	0	0	0	0	0	0	0	0	0	0	0	0
K01212	5	3	5	3	4	5	4	3	4	4	6	5	4	4	3	4	5	6	4	4	4	3	4	5	4	4	6	4	5	3	3	3	3	3	8	3	4	3	4	4	6	5	4	4	4	4	6	4	4
K01215	1	0	1	1	0	0	1	0	1	0	0	0	1	1	1	0	2	1	1	1	0	1	0	1	0	0	1	0	0	1	0	0	0	1	0	0	0	1	0	1	1	0	1	1	0	0	0	1	1
K01216	0	0	0	0	0	0	0	0	0	1	1	0	0	0	0	0	0	0	2	1	0	1	1	0	0	0	0	0	3	0	0	2	0	0	0	0	0	0	0	1	0	0	2	0	1	0	0	0	0
K01219	0	0	0	0	0	0	0	0	0	0	0	0	0	0	0	0	0	0	1	1	0	1	0	0	0	0	0	0	1	0	0	1	0	0	0	0	0	0	0	0	0	0	1	0	1	0	0	0	0
K01218	1	2	1	3	2	2	2	2	3	1	2	2	1	1	3	3	2	1	2	2	3	2	2	2	1	4	1	2	2	2	3	2	1	2	1	2	1	2	1	2	1	1	3	2	3	2	2	1	1
K02746	1	0	0	0	0	0	0	0	0	0	0	0	0	0	0	0	1	0	0	0	0	0	0	0	1	0	0	0	0	0	0	0	0	0	1	0	2	0	0	0	0	0	1	0	1	0	0	0	0
K02747	1	0	0	0	0	0	0	0	0	0	0	0	0	0	0	0	1	0	0	0	0	0	0	0	0	0	0	0	0	0	0	0	0	0	1	0	2	0	0	0	0	0	1	0	1	0	0	0	0
K02744	2	2	1	2	1	2	2	1	2	1	2	2	2	2	2	1	4	2	2	2	2	2	1	2	2	2	3	1	2	2	2	2	1	2	2	2	4	2	2	2	2	2	3	2	2	2	2	2	2
K02745	1	0	0	0	0	0	0	0	0	0	0	0	0	0	0	0	1	0	0	0	0	0	0	0	0	0	0	0	0	0	0	0	0	0	1	0	2	0	0	0	0	0	1	0	1	0	0	0	0
K00924	3	2	2	2	1	1	1	2	4	3	3	2	7	10	1	1	5	3	5	6	2	3	15	2	3	1	4	2	4	1	2	6	2	3	1	2	2	3	3	9	3	3	2	3	2	2	2	4	3
K00925	24	31	29	33	31	31	31	30	31	31	32	28	30	29	28	31	31	29	32	32	32	33	31	29	30	36	29	31	34	31	34	36	30	31	29	31	30	29	31	30	29	29	33	30	33	31	30	30	28
K00926	9	9	5	8	6	9	7	6	7	5	10	8	6	6	6	5	12	7	9	9	8	10	7	8	7	9	7	6	9	5	9	11	6	7	9	10	12	7	7	8	7	7	11	6	11	7	8	9	8
K00927	25	29	27	27	28	29	27	27	28	27	30	26	28	26	30	28	28	28	31	30	28	31	28	27	27	29	25	28	32	27	28	31	26	27	27	29	28	25	28	27	28	28	30	27	30	27	28	27	27
K00928	28	29	27	28	29	30	28	29	28	28	31	28	26	28	31	27	30	30	31	30	29	31	30	29	29	29	28	28	32	28	29	32	28	28	30	29	31	27	28	30	29	29	33	29	31	28	30	29	29
K00929	11	16	17	14	19	20	16	16	15	18	18	17	15	16	12	14	12	17	16	15	17	15	17	17	18	18	16	19	15	16	17	14	18	15	18	16	18	15	17	14	17	18	15	16	15	18	18	17	17
K02291	0	0	0	0	0	0	0	0	1	0	0	0	1	1	0	0	0	0	1	1	0	0	1	0	0	0	0	0	1	0	0	1	0	1	0	0	0	0	0	2	0	0	0	0	0	0	0	1	0
K02566	5	2	2	7	2	2	3	4	4	4	2	3	2	4	3	4	4	1	2	3	4	3	4	3	3	7	5	3	3	3	6	5	3	3	2	2	3	4	3	4	2	2	4	3	3	4	2	4	3
K02567	1	0	0	0	0	0	0	0	0	0	0	0	0	0	0	0	0	0	0	0	0	0	0	0	0	0	0	0	0	0	0	0	0	0	0	0	0	0	0	1	0	0	1	0	0	0	0	0	0
K02564	23	31	30	26	35	35	31	30	30	31	32	29	34	29	26	28	27	33	32	30	31	31	33	30	30	32	30	30	31	31	30	31	30	30	34	31	31	26	32	29	32	32	28	29	29	30	31	30	29
K03169	46	51	49	42	55	54	48	50	48	49	52	53	46	47	40	44	44	50	52	47	53	49	51	51	51	48	47	53	52	47	51	49	50	50	54	52	55	47	50	47	49	54	54	49	53	52	52	51	50
K03168	26	27	26	27	28	28	27	27	27	26	28	27	24	27	29	25	27	28	27	27	27	27	28	27	27	27	27	26	28	27	27	28	27	27	28	27	29	26	26	28	28	27	29	27	28	26	28	27	28
K03167	0	0	0	0	0	0	0	0	0	0	0	0	0	0	6	1	0	0	0	0	0	0	0	0	0	1	0	0	0	0	0	0	0	0	0	0	0	0	0	0	0	0	0	0	0	0	0	0	1
K03166	0	0	0	0	0	0	0	0	0	0	0	0	0	0	6	1	0	0	0	0	0	0	0	0	0	1	0	0	0	0	0	0	0	0	0	0	0	0	0	0	0	0	0	0	0	0	0	0	1
K11031	1	1	2	0	2	2	2	2	2	3	1	2	2	2	1	1	0	1	1	1	2	1	1	1	2	0	1	2	1	1	2	1	1	2	1	1	1	1	2	1	1	2	1	2	1	2	2	2	1
K07668	2	5	3	6	3	2	5	4	4	3	3	2	4	4	5	5	6	3	4	4	4	4	4	3	3	3	3	3	4	5	4	6	3	5	1	5	3	4	3	4	4	3	5	5	4	3	2	3	3
K07667	6	12	7	12	9	8	10	11	11	10	10	10	8	8	10	9	12	7	12	11	15	13	11	9	9	20	9	11	16	10	17	19	9	12	8	13	12	10	11	12	7	9	17	9	16	12	8	10	8
K07665	6	6	8	3	7	9	5	7	6	7	10	10	8	8	4	4	5	10	12	9	8	8	9	9	10	4	6	11	12	6	5	8	10	8	10	6	12	7	7	10	9	9	12	7	8	10	10	8	10
K07662	0	0	0	0	0	0	0	0	0	0	0	0	0	0	0	0	0	0	0	0	0	0	0	0	0	0	0	0	0	0	0	0	0	0	0	0	0	0	0	0	0	0	0	0	0	0	0	0	0
K03927	9	8	9	7	10	11	8	9	9	9	10	14	8	9	6	7	8	10	9	7	11	7	11	13	12	9	9	14	8	8	9	6	12	9	11	8	13	11	8	11	10	11	12	10	11	14	11	10	12
K07008	0	1	0	0	0	0	0	0	1	0	0	0	0	0	6	1	0	0	0	0	0	0	0	0	0	1	0	0	0	0	0	0	0	0	0	0	0	0	0	1	0	0	0	0	0	0	0	0	1
K07009	3	8	4	7	4	3	6	5	7	5	5	3	5	5	13	6	8	4	5	6	5	6	5	5	3	6	4	4	5	7	6	9	4	6	3	8	5	6	5	5	5	3	6	6	6	4	4	5	4
K07002	0	0	0	1	1	0	1	1	0	1	1	0	1	1	1	0	1	0	2	2	0	2	1	0	0	0	0	0	3	1	0	2	0	1	0	0	0	0	1	1	0	0	2	0	1	1	0	1	0
K07003	9	16	12	10	12	14	12	11	14	12	17	10	19	11	11	16	13	12	19	18	14	20	13	11	10	15	9	13	22	10	16	21	12	13	11	16	12	10	14	12	11	13	18	11	19	12	13	12	10
K07000	1	0	0	0	0	0	0	0	0	0	0	0	0	0	0	0	0	0	0	0	0	0	0	0	0	0	0	0	0	0	0	0	0	0	0	0	0	0	0	0	0	0	0	0	0	0	0	0	0
K07001	15	21	21	18	23	20	20	22	19	23	22	21	20	19	16	20	16	23	24	21	23	22	23	20	22	24	20	23	25	21	22	23	20	24	20	21	20	19	21	21	22	23	22	21	22	23	22	19	19
K07006	1	0	0	0	0	0	1	0	0	0	0	0	0	1	1	0	1	0	1	1	0	0	0	1	0	0	0	0	0	1	0	0	0	0	0	0	0	0	0	2	0	0	0	1	0	0	0	1	0
K07007	30	32	27	31	29	34	28	29	30	26	35	29	24	27	31	28	32	31	32	32	31	33	32	31	30	31	29	29	33	28	32	34	30	28	34	33	36	29	28	29	30	29	37	28	35	29	32	31	31
K07004	0	0	0	0	0	0	0	0	0	0	0	0	0	0	0	0	0	0	0	0	0	0	0	0	0	0	0	0	0	0	0	0	0	0	0	0	0	0	0	1	0	0	0	0	0	0	0	0	0
K07005	22	26	25	23	27	28	25	25	26	26	27	25	27	24	27	26	21	25	27	26	28	27	26	24	25	28	23	27	28	24	27	26	26	25	26	26	27	24	26	24	24	26	27	24	28	27	26	24	25
K02956	27	28	26	27	28	29	27	28	27	27	30	27	25	27	29	26	27	28	30	29	27	29	29	27	28	27	27	27	31	27	28	30	27	27	29	28	30	26	27	28	28	28	31	27	29	27	28	28	27
K09181	1	2	1	1	1	1	1	1	2	1	2	1	2	1	7	2	1	3	1	1	2	1	1	1	1	3	1	1	1	2	1	2	1	3	1	2	2	1	1	3	3	1	1	1	1	1	2	1	2
K08591	23	23	19	25	23	23	22	23	23	20	24	19	20	22	22	21	25	20	26	26	21	27	24	20	21	23	20	18	28	23	24	28	20	21	20	24	24	21	22	23	20	20	29	22	26	20	20	24	19
K08590	13	12	15	11	17	16	14	14	13	15	12	15	16	15	10	10	10	15	15	12	12	12	14	14	16	7	12	15	13	14	10	9	16	13	13	12	15	14	14	14	15	16	13	15	11	15	15	14	15
K01156	3	3	3	5	3	2	3	4	4	5	2	3	3	4	4	4	3	2	4	3	4	4	4	2	4	8	4	3	5	4	6	6	4	4	2	3	3	4	4	4	2	3	5	3	4	4	2	4	2
K01154	35	41	35	45	35	37	37	38	40	36	42	32	39	35	42	44	44	37	42	45	37	46	40	34	36	44	35	35	45	40	42	49	36	38	34	41	36	37	37	37	36	34	43	37	44	34	36	37	34
K01153	30	33	30	34	31	31	31	32	33	31	35	29	31	31	29	34	34	31	37	37	31	37	35	30	31	30	30	30	39	33	33	39	31	32	30	33	31	32	32	32	31	31	36	32	38	30	31	31	30
K01150	0	0	0	0	0	0	0	0	0	1	1	0	1	0	0	0	1	0	2	1	0	1	1	0	0	0	0	0	3	0	0	2	0	1	0	0	0	0	0	1	0	0	2	0	1	0	0	0	0
K01151	19	24	17	21	21	18	19	21	22	21	19	16	23	19	25	22	20	17	22	22	21	23	22	17	18	26	17	18	24	21	23	27	19	21	16	24	20	20	22	20	16	18	22	20	24	19	17	20	17
K01409	34	33	31	32	32	33	32	33	33	31	35	31	33	32	29	32	33	32	35	35	32	36	33	32	32	30	31	31	37	32	32	35	32	31	33	33	34	32	33	34	32	32	37	32	35	31	33	33	32
K01159	22	23	24	23	24	23	23	24	24	24	24	22	25	23	21	25	20	24	25	25	23	24	25	22	23	22	22	24	26	24	23	24	24	23	23	23	22	23	24	24	23	24	23	24	24	23	24	22	22
K05522	0	0	0	0	0	0	0	0	1	0	0	0	0	0	0	0	0	0	0	0	0	0	0	0	0	0	0	0	0	0	0	0	0	1	0	0	0	0	0	1	0	0	0	0	0	0	0	0	0
K05521	16	12	15	14	13	15	13	13	13	14	17	17	11	15	21	13	14	15	16	15	15	14	15	17	16	17	17	17	17	12	15	13	15	13	18	11	17	15	13	16	15	15	17	14	15	16	17	15	18
K05520	5	7	6	6	10	6	7	7	7	8	4	5	9	9	7	6	5	5	8	7	5	7	11	5	6	6	5	5	7	8	5	7	6	6	4	7	5	6	8	9	5	7	5	7	6	6	5	6	5
K05527	0	0	0	0	0	0	0	0	0	0	0	0	0	0	0	0	0	0	0	0	0	0	0	0	0	0	0	0	0	0	0	0	0	0	0	0	0	0	0	0	0	0	1	0	0	0	0	0	0
K05524	0	0	1	0	0	0	0	0	1	0	1	0	1	1	0	0	0	1	1	1	0	1	1	1	1	0	1	0	1	0	0	1	0	1	0	0	0	0	1	2	1	1	1	1	0	0	1	0	1
K14519	0	0	0	0	0	0	0	0	0	0	0	0	0	1	0	0	0	0	0	0	0	0	1	0	0	0	0	0	0	0	0	0	0	0	0	0	0	0	0	1	0	0	0	0	0	0	0	0	0
K01754	17	16	14	13	13	18	13	15	15	12	20	18	12	15	12	12	17	17	21	19	16	19	16	17	17	12	14	17	23	12	14	18	17	15	18	17	21	16	14	18	16	17	25	15	19	17	17	17	18
K02173	1	0	0	0	0	0	0	0	0	0	0	0	1	0	0	0	0	0	0	0	0	0	0	0	0	0	0	0	0	0	0	0	0	0	0	0	0	0	0	0	0	0	0	0	0	0	1	0	0
K01751	6	3	3	4	3	3	3	3	3	3	3	4	3	4	3	2	6	3	4	4	3	3	3	4	4	3	5	3	3	4	3	3	4	3	4	3	6	4	3	4	3	3	5	4	4	3	3	5	5
K06416	7	7	5	11	5	4	7	8	8	7	6	5	4	6	8	9	8	5	5	7	8	7	8	5	6	11	7	6	7	8	10	10	6	7	4	7	6	8	6	7	5	5	8	7	9	7	5	6	5
K03808	0	0	0	0	0	0	0	0	0	0	1	0	0	0	0	0	1	0	1	1	0	1	0	0	0	0	0	0	1	0	0	1	0	0	0	0	0	0	0	1	0	0	1	0	1	0	0	0	0
K03809	1	0	0	0	0	0	0	0	1	0	1	0	1	1	0	0	1	1	1	1	1	1	2	1	1	0	1	0	1	0	0	1	0	1	0	0	1	0	1	2	1	1	1	1	1	0	1	1	1
K06412	9	14	8	14	10	12	10	12	12	10	14	10	8	9	11	12	13	11	13	13	15	15	13	11	11	17	11	11	16	11	17	20	10	13	11	15	14	11	12	11	11	10	17	10	16	11	11	13	9
K12296	1	1	1	2	0	1	1	0	1	0	0	1	1	0	1	1	3	1	0	1	0	1	0	0	0	0	1	0	0	0	0	1	0	1	0	1	0	1	0	1	2	0	1	1	0	0	0	0	0
K03802	0	1	1	4	1	0	1	2	2	3	1	1	1	2	2	2	1	0	0	1	3	1	3	1	2	7	2	2	1	2	5	4	1	2	0	1	0	1	2	2	0	0	1	1	1	2	1	1	0
K03803	11	12	13	15	15	13	13	14	12	14	11	13	12	12	11	11	9	13	11	10	13	11	14	14	15	13	12	15	10	14	13	10	14	13	11	12	13	13	14	13	13	13	10	13	10	14	13	12	14
K06411	5	7	5	7	5	7	6	7	6	4	8	5	4	5	6	8	7	7	6	7	7	7	7	6	6	5	5	5	7	7	7	8	5	7	6	7	8	6	6	6	7	6	8	6	8	5	6	6	6
K01028	2	0	0	0	0	2	0	0	0	0	1	1	0	0	0	0	1	2	1	1	0	1	0	1	1	0	1	0	1	0	0	0	1	0	2	0	1	0	0	1	1	1	1	0	0	0	1	1	1
K01029	1	0	1	0	1	2	0	0	0	0	1	1	0	1	0	0	0	1	1	1	0	1	0	1	1	0	0	1	1	0	0	0	1	1	1	0	1	0	0	1	1	1	1	0	1	1	1	1	1
K11934	0	1	1	1	1	1	1	1	1	1	1	1	2	1	1	1	0	1	1	0	2	1	1	1	1	1	0	1	1	1	1	1	1	2	0	1	1	1	1	1	1	1	1	1	1	1	1	1	1
K07271	18	19	23	12	21	31	18	19	17	19	29	27	17	20	17	16	16	28	24	20	21	19	19	27	26	13	21	27	23	16	18	14	25	18	31	19	29	19	19	19	26	26	24	20	21	24	30	23	27
K07270	0	2	1	1	1	1	1	0	2	1	2	0	5	0	1	3	1	0	1	2	1	2	0	0	0	2	0	1	1	1	1	1	1	1	0	2	0	1	2	0	0	1	1	1	1	1	1	0	0
K07273	15	15	22	12	21	25	17	17	15	17	21	22	16	17	12	14	12	25	18	15	16	14	18	22	22	8	19	22	15	15	12	8	21	16	27	15	21	16	17	16	24	23	15	18	13	19	24	17	23
K07272	0	0	0	1	0	0	1	0	1	0	0	0	0	0	0	0	1	1	0	0	0	1	0	0	0	0	1	0	0	0	0	0	0	0	0	0	0	0	0	1	1	0	1	0	0	0	0	0	0
K07277	19	15	19	11	19	19	16	16	15	17	17	18	21	18	12	15	13	19	19	17	14	16	17	17	18	10	16	17	18	15	12	12	18	15	19	14	18	16	17	17	18	19	15	16	14	17	19	16	18
K02481	7	11	13	8	15	13	11	12	11	13	12	12	14	14	9	9	7	13	15	12	11	11	16	12	15	8	9	14	13	12	9	10	14	11	11	11	14	11	13	14	13	14	12	13	9	13	13	11	13
K02485	0	0	0	0	0	0	0	0	0	0	1	0	0	0	0	0	1	1	2	2	0	2	0	0	0	0	0	0	3	0	0	3	0	0	0	0	0	0	0	2	1	0	3	1	2	0	1	0	0
K02484	5	8	6	6	10	7	8	8	8	9	5	6	10	7	7	7	4	6	7	6	7	7	8	5	8	7	5	6	6	9	6	6	7	8	5	8	8	6	8	8	6	8	5	8	6	7	6	7	6
K08600	11	19	10	20	13	14	15	14	17	13	19	13	10	11	15	17	20	13	16	18	20	20	16	14	13	26	13	15	19	14	24	26	14	16	14	21	20	14	14	13	13	13	23	15	25	16	14	16	13
K08602	6	10	8	11	7	8	8	9	9	9	12	6	10	8	9	12	12	8	12	13	9	14	9	7	8	13	7	8	14	9	12	16	8	10	6	10	8	8	10	9	8	7	14	8	12	8	8	8	6
K09954	0	0	0	0	0	0	0	0	0	0	0	0	0	0	0	0	0	0	0	0	0	0	0	0	0	0	0	0	0	0	0	0	0	0	0	0	0	0	0	1	0	0	0	0	0	0	0	0	0
K09955	12	17	16	14	21	19	17	16	17	17	19	19	17	15	14	16	11	19	19	16	18	17	18	17	18	17	12	20	19	16	16	15	18	17	17	17	19	15	16	16	18	19	19	17	19	20	19	16	17
K09952	5	2	4	2	2	4	3	3	3	2	4	3	3	4	2	2	5	4	5	5	1	4	3	4	2	1	6	2	6	2	1	3	3	2	6	2	3	3	2	3	5	3	5	3	3	2	4	3	4
K09950	0	0	0	0	0	0	0	0	0	1	1	0	0	0	0	0	0	0	2	1	0	1	1	0	0	0	0	0	3	0	0	2	0	0	0	0	0	0	0	1	0	0	2	0	1	0	0	0	0
K09951	15	11	12	12	9	12	11	10	12	10	13	11	13	11	10	14	15	12	14	15	10	14	11	11	10	9	13	10	15	10	10	13	11	10	14	11	11	12	10	12	12	11	14	11	14	10	12	11	11
K09958	0	0	0	0	0	0	0	0	0	0	0	0	0	1	0	0	1	0	1	1	0	1	1	0	0	0	0	0	1	0	0	1	0	0	0	0	0	0	0	1	0	0	1	0	1	0	0	0	0
K07495	0	0	0	0	0	0	0	0	1	0	1	0	1	2	0	0	1	0	1	1	0	1	2	0	0	0	0	0	1	0	0	2	0	1	0	0	0	1	1	2	0	0	1	0	1	0	0	1	0
K07494	0	0	0	0	0	0	0	0	0	0	0	0	0	0	6	1	0	0	0	0	0	0	0	0	0	1	0	0	0	0	0	0	0	0	0	0	0	0	0	1	0	0	0	0	0	0	0	0	1
K07497	6	11	6	9	6	4	7	10	10	8	8	6	8	8	9	11	10	7	13	11	9	11	12	6	9	8	6	6	15	10	9	16	8	11	5	11	10	8	8	11	8	7	14	9	11	7	6	8	7
K07496	14	8	5	13	6	5	8	7	8	5	8	8	5	8	8	7	15	6	9	9	6	8	7	9	6	6	9	5	8	8	6	10	5	7	7	8	7	11	6	15	6	4	8	8	8	5	7	9	8
K07491	10	22	12	30	14	9	19	20	23	17	16	11	13	17	21	26	25	13	17	20	22	22	24	13	15	30	17	16	19	20	29	32	15	22	9	23	15	18	18	23	15	13	20	20	24	16	12	16	12
K07492	0	0	0	0	0	0	0	0	0	0	0	0	0	1	0	0	0	0	0	0	0	0	1	0	0	0	0	0	0	0	0	0	0	0	0	0	0	0	0	1	0	0	0	0	0	0	0	0	0
K07499	0	0	0	0	0	0	0	0	0	0	0	0	0	0	6	1	0	0	0	0	0	0	0	0	0	1	0	0	0	0	0	0	0	0	0	0	0	0	0	0	0	0	0	0	0	0	0	0	1
K07498	1	0	0	1	0	0	1	0	1	0	0	0	0	0	0	0	1	1	0	1	0	1	0	0	0	0	1	0	0	0	0	0	0	0	0	0	0	0	0	2	1	0	1	0	0	0	0	0	0
K11209	1	0	0	1	0	0	1	0	1	0	0	0	0	0	1	0	1	1	0	1	0	1	0	0	0	0	1	0	0	0	0	0	0	0	0	0	0	0	0	1	1	0	1	0	0	0	0	0	0
K11203	1	0	0	0	0	0	0	0	0	0	0	0	0	0	0	1	0	0	0	0	0	0	0	0	0	0	0	0	0	0	0	0	0	0	0	0	0	0	0	0	0	0	0	0	0	0	0	0	0
K11202	1	1	1	1	1	1	1	1	1	1	1	2	1	1	1	1	1	1	1	1	2	1	1	1	1	2	1	1	1	1	2	1	1	1	1	2	2	1	1	1	1	1	1	1	2	1	1	2	1
K00058	41	45	38	44	38	39	38	41	43	40	42	38	43	39	42	42	43	38	44	44	44	45	44	40	39	47	40	40	48	40	46	50	41	41	39	45	43	41	44	44	38	40	46	39	47	40	40	41	40
K00059	47	60	53	58	54	57	55	58	59	57	68	55	54	56	55	58	60	59	74	69	64	71	65	56	58	66	55	60	84	54	66	79	55	62	58	61	61	53	58	65	59	58	77	56	72	59	60	57	55
K00729	0	0	0	0	0	0	0	0	0	0	0	0	0	0	0	0	0	0	0	0	0	0	0	0	0	0	0	0	0	0	0	0	0	0	0	0	0	0	0	1	0	0	0	0	0	0	0	0	0
K00055	0	0	0	1	0	0	1	0	0	0	0	0	0	0	0	0	1	0	0	1	0	1	0	0	0	0	0	0	0	1	0	0	0	0	0	0	0	0	0	1	0	0	0	0	0	0	0	0	0
K00057	26	29	28	28	29	30	28	28	29	28	31	27	29	28	31	29	29	29	31	31	28	32	29	28	28	29	27	28	33	28	29	31	29	28	29	30	30	27	29	28	29	29	32	28	31	28	29	29	28
K00050	4	2	2	2	2	2	2	3	3	2	2	3	3	4	2	2	3	2	3	3	3	2	4	3	2	3	3	2	2	3	2	3	3	2	3	2	3	3	2	4	2	3	4	3	3	3	3	3	3
K00720	0	0	0	0	0	0	0	0	0	0	0	0	0	0	0	0	0	0	0	0	0	0	0	0	0	0	0	0	0	0	0	0	0	0	0	0	0	0	0	1	0	0	0	0	0	0	0	0	0
K00721	20	19	20	15	22	20	18	21	18	20	20	21	21	23	15	16	17	22	25	20	18	19	26	20	21	12	20	20	24	19	16	19	21	21	22	19	21	20	20	24	22	22	20	21	20	20	21	20	21
K14188	1	1	1	2	1	1	2	1	1	0	1	1	1	1	2	1	4	1	1	2	0	2	0	1	0	0	1	0	1	1	0	1	0	1	0	1	0	1	0	1	1	0	2	1	1	0	1	1	1
K14187	1	1	1	0	0	0	0	1	0	1	1	0	1	0	0	1	1	1	2	2	0	1	1	0	1	0	1	0	3	0	0	2	0	1	0	0	0	0	1	1	1	1	2	1	1	1	1	0	0
K01239	2	2	2	2	2	2	3	2	2	2	3	2	3	4	3	1	5	2	4	4	2	3	2	3	2	2	2	1	2	3	2	3	2	2	2	2	3	2	2	3	2	2	3	2	3	1	2	3	3
K01238	0	0	1	0	0	0	0	1	0	1	1	0	1	1	0	0	1	1	2	1	0	2	1	1	1	0	0	0	3	0	0	2	0	1	0	0	0	0	1	1	1	1	2	1	1	1	1	0	0
K01897	35	47	47	35	47	46	42	44	44	43	47	42	54	42	36	49	34	51	47	45	43	45	46	42	44	38	39	46	45	45	39	42	47	46	46	47	44	40	46	42	49	48	41	46	43	44	48	40	43
K01232	1	1	1	1	1	1	1	1	1	1	1	2	1	1	1	1	1	1	1	1	2	1	1	1	1	2	2	1	1	1	1	1	1	1	1	1	2	1	1	1	1	1	1	1	2	1	1	2	1
K01895	7	14	12	11	10	12	11	12	13	10	16	11	14	10	16	16	10	15	15	15	14	15	13	12	13	12	9	15	15	11	12	14	14	14	11	14	13	11	11	13	14	13	15	13	14	13	14	10	13
K01893	19	27	25	24	27	28	25	25	25	25	27	23	26	24	22	25	23	27	26	25	26	27	26	25	25	26	23	26	25	26	26	27	25	26	26	27	26	23	26	23	26	26	25	24	25	25	26	25	24
K01236	0	0	0	0	0	0	0	0	0	0	0	0	0	1	0	0	1	0	1	1	0	1	1	0	0	0	0	0	1	0	0	1	0	0	0	0	0	0	0	1	0	0	1	0	1	0	0	0	0
K01235	1	0	1	0	0	0	0	0	0	0	1	1	0	0	0	0	0	1	0	1	0	0	0	1	0	1	1	0	0	1	0	0	1	0	1	0	1	0	0	0	1	1	0	0	0	0	1	0	0
K01890	27	29	28	28	29	30	28	28	29	28	31	27	29	28	31	29	29	29	31	31	28	32	29	28	28	29	27	28	32	28	29	32	28	28	29	30	30	27	29	29	28	29	32	28	31	28	29	29	28
K02768	2	2	2	2	2	2	2	2	2	1	3	2	1	1	1	1	3	2	2	2	2	3	2	2	1	3	2	2	2	1	2	2	1	2	2	2	3	1	2	2	2	2	3	2	3	2	2	2	2
K02769	1	1	1	1	0	1	1	0	1	0	0	1	1	0	1	0	2	1	0	1	0	1	0	0	0	0	1	0	0	0	0	1	0	1	0	1	1	1	0	1	1	1	1	1	1	0	0	1	0
K02760	10	8	6	7	5	8	7	5	7	4	8	8	5	5	6	5	12	7	6	8	6	9	5	7	6	6	8	5	7	5	7	8	4	6	7	9	9	7	6	6	8	6	10	6	8	6	6	8	6
K02761	10	7	6	9	6	7	10	6	7	5	7	8	6	8	10	5	16	7	8	9	6	9	4	9	5	5	8	5	7	8	6	8	4	7	6	8	8	9	6	8	8	5	10	7	8	6	5	9	7
K02765	8	5	3	5	3	4	4	3	4	2	6	4	2	3	3	4	7	3	5	5	4	5	3	5	3	4	4	3	4	3	4	5	3	3	5	5	6	5	3	3	3	3	6	3	6	3	4	5	4
K00948	30	35	31	33	33	33	33	31	33	31	36	31	33	31	35	32	36	32	36	36	33	38	32	33	31	35	31	32	37	32	34	38	32	33	32	36	35	32	32	33	32	32	38	32	37	32	32	33	32
K00949	18	19	18	19	16	21	17	18	18	16	23	19	14	17	16	18	21	23	19	20	21	20	18	21	20	21	20	20	19	18	21	21	20	19	23	20	23	19	17	18	22	18	23	18	21	19	22	20	20
K00942	27	27	27	28	29	29	28	28	27	27	30	27	25	29	25	25	30	29	31	30	27	30	29	29	28	26	27	27	31	28	28	30	27	27	29	28	31	27	27	29	28	28	32	28	30	27	29	29	28
K00943	17	20	16	22	18	13	20	19	21	19	15	13	21	18	32	22	20	13	20	21	17	22	20	13	15	22	15	14	22	21	19	24	16	18	11	19	14	18	19	20	14	15	20	18	21	15	13	16	14
K00940	10	11	10	11	13	8	12	12	11	11	8	9	12	11	17	11	11	9	13	12	9	12	14	8	9	10	9	8	13	12	9	12	9	11	7	11	9	10	11	12	9	10	10	11	11	9	8	10	8
K00941	38	39	32	40	40	36	39	37	39	36	37	32	36	36	50	35	42	34	39	40	36	42	38	34	33	41	35	29	42	41	38	45	34	36	34	40	38	36	37	39	34	34	42	37	43	34	33	39	33
K00946	17	18	21	15	26	22	20	20	18	21	18	20	22	21	21	16	13	21	22	18	16	18	23	19	21	12	18	19	21	20	14	14	20	18	20	17	19	17	21	20	21	23	15	20	16	19	20	19	21
K00947	0	0	0	0	0	0	0	0	0	0	0	0	0	1	0	0	0	0	0	0	0	0	1	0	0	0	0	0	0	0	0	0	0	0	0	0	0	0	0	1	0	0	0	0	0	0	0	0	0
K00945	36	42	35	37	38	43	37	36	39	35	46	39	37	35	39	36	42	40	44	43	42	46	40	40	37	43	36	39	46	37	43	48	39	39	42	44	47	37	38	38	39	39	50	37	47	40	40	41	38
K01095	1	2	1	1	1	1	1	2	2	2	2	1	2	2	2	2	1	1	4	3	2	3	1	1	2	3	1	1	5	1	1	3	1	2	1	1	1	1	2	3	1	2	4	2	2	2	2	1	1
K01093	1	0	0	0	0	0	0	0	1	0	0	0	0	0	0	0	0	0	0	0	0	0	0	0	0	0	0	0	0	0	0	0	0	0	0	0	0	0	0	0	0	0	1	0	0	0	0	0	0
K01092	6	8	8	8	11	7	10	9	9	9	7	7	12	10	9	7	9	7	12	11	7	11	12	6	8	8	6	7	13	10	7	11	7	9	5	8	7	7	9	12	7	8	11	9	9	8	6	8	6
K01091	55	57	49	55	48	56	48	50	53	47	60	53	50	46	45	52	57	53	55	56	55	58	53	55	53	56	51	54	58	49	57	59	53	51	54	58	62	54	52	52	52	52	62	51	61	53	55	54	54
K01090	18	22	15	27	16	15	20	20	22	17	22	16	15	19	21	23	26	18	23	25	21	25	23	17	17	24	18	17	28	21	25	31	17	21	15	23	19	20	18	23	19	16	28	21	28	18	17	20	16
K03499	43	51	41	47	43	46	44	46	48	43	50	44	47	41	46	48	48	44	48	49	50	53	47	44	44	57	43	46	52	45	53	56	45	47	45	52	51	45	47	46	44	45	55	45	54	47	46	46	43
K03498	42	45	38	44	39	42	40	40	44	40	44	40	42	38	49	44	44	38	43	44	45	46	42	41	40	52	40	41	46	40	48	50	41	40	40	46	44	42	43	41	38	40	48	40	49	42	40	42	40
K03491	3	6	3	4	3	3	4	3	5	3	5	4	3	2	4	3	6	3	4	4	5	6	3	4	2	5	4	3	4	3	4	5	2	4	3	6	5	4	4	4	4	3	6	4	5	4	3	4	3
K03490	0	1	0	1	1	0	1	0	1	0	0	1	0	0	1	1	1	0	0	0	1	0	1	1	0	2	0	1	1	0	1	1	1	1	0	1	0	1	0	1	0	0	1	1	1	1	0	0	0
K03493	1	0	0	1	0	0	1	0	1	0	0	0	0	0	0	0	1	1	0	1	0	1	0	0	0	0	1	0	0	0	0	0	0	0	0	0	0	0	0	1	1	0	1	0	0	0	0	0	0
K03492	3	1	1	1	0	1	1	1	1	0	1	1	1	1	1	0	3	1	1	1	0	1	0	1	1	0	1	0	1	0	0	1	0	1	1	1	1	1	0	1	1	0	1	1	1	0	0	1	1
K03495	27	29	28	27	29	30	28	28	28	27	31	27	29	27	25	28	28	29	31	30	28	31	29	28	28	27	27	28	32	28	29	31	28	28	29	29	30	27	29	28	28	28	31	28	29	28	29	28	27
K03497	48	64	51	59	58	57	56	59	60	54	60	50	54	53	54	59	57	54	60	61	59	65	60	53	53	62	50	53	64	59	64	70	55	57	54	66	61	54	58	57	53	54	66	56	66	54	54	59	51
K03496	60	57	51	47	52	65	48	52	53	47	66	57	48	51	50	49	58	60	61	60	54	59	54	58	56	51	53	54	63	50	54	60	55	52	67	58	69	52	52	57	58	56	67	52	61	53	62	59	58
K02810	12	6	5	7	4	4	6	5	6	4	5	6	4	6	6	3	10	4	5	6	4	6	4	7	5	5	7	4	5	5	5	7	5	5	6	7	8	8	5	6	5	5	7	6	7	5	4	7	7
K02548	24	19	28	20	27	31	24	23	20	25	27	28	22	25	17	19	20	32	24	21	22	19	23	30	29	18	26	27	21	22	19	15	25	23	31	18	26	22	23	23	30	28	19	24	18	25	31	25	30
K02549	6	3	7	2	4	9	3	4	3	3	9	8	3	5	2	3	4	10	6	5	4	4	5	9	7	1	7	8	4	4	2	1	7	4	11	3	8	5	4	5	9	7	5	5	3	6	10	5	9
K02819	1	2	1	2	1	1	2	1	2	1	1	2	1	1	1	1	2	1	1	1	2	2	2	2	1	3	2	2	1	1	2	2	1	2	1	2	2	2	1	2	2	1	3	2	2	2	1	2	1
K03637	8	6	3	5	3	3	4	4	5	4	6	5	4	5	10	4	8	4	6	7	5	7	5	5	4	7	5	4	7	4	6	8	3	5	4	7	6	6	4	6	4	4	7	4	8	4	4	5	5
K03636	1	1	0	1	1	0	1	1	1	1	1	1	1	2	1	1	2	0	2	2	0	2	1	1	0	1	1	0	2	1	1	2	0	1	0	0	0	1	1	3	0	0	2	1	1	0	0	1	1
K03147	17	19	14	21	18	16	18	18	19	19	16	15	17	17	29	19	19	15	19	19	19	20	21	15	17	24	16	15	22	19	20	24	17	19	14	20	18	18	18	19	14	15	21	18	22	17	14	17	16
K03146	0	0	0	0	0	0	0	0	0	0	0	0	1	0	0	0	0	0	0	0	0	0	0	0	1	1	0	0	0	0	0	0	0	0	0	0	0	0	0	1	0	0	0	0	0	0	0	0	0
K06518	17	21	20	14	21	24	18	19	19	19	23	20	23	18	16	17	17	22	23	21	19	22	19	20	20	16	17	21	23	19	17	20	22	19	24	22	24	18	21	18	21	22	23	19	21	20	22	20	21
K09729	6	5	3	4	3	2	3	5	4	4	3	4	3	4	9	5	4	3	3	4	3	3	4	3	4	4	4	3	3	5	3	4	4	4	3	5	4	5	3	4	3	3	4	4	4	4	3	4	4
K06048	0	0	0	0	0	0	0	1	1	1	1	0	1	1	0	0	1	0	2	2	0	1	2	0	0	0	0	0	3	0	0	2	0	1	0	0	0	0	1	1	0	0	2	0	1	1	0	1	0
K06045	1	0	0	0	0	0	0	1	1	1	1	1	2	3	0	0	1	0	2	2	1	1	5	1	1	0	1	0	2	0	1	2	1	1	0	0	1	1	1	3	0	0	1	0	1	1	0	1	1
K06044	0	0	0	0	0	0	0	0	0	0	0	0	0	0	0	0	0	0	0	0	0	0	0	0	0	0	0	0	0	0	0	0	0	0	0	0	0	0	0	1	0	0	0	0	0	0	0	0	0
K09727	0	0	0	0	0	0	0	0	0	0	0	0	0	0	6	1	0	0	0	0	0	0	0	0	0	1	0	0	0	0	0	0	0	0	0	0	0	0	0	0	0	0	0	0	0	0	0	0	1
K09726	0	0	0	0	0	0	0	0	0	0	0	0	0	0	6	1	0	0	0	0	0	0	0	0	0	1	0	0	0	0	0	0	0	0	0	0	0	0	0	0	0	0	0	0	0	0	0	0	1
K06041	19	13	17	11	18	18	14	15	13	15	15	18	16	17	11	11	12	18	16	14	13	12	16	17	18	8	16	16	14	14	10	9	17	14	19	13	17	15	15	16	18	18	13	16	12	16	18	16	18
K09720	0	0	0	0	0	0	0	0	0	0	0	0	0	0	6	1	0	0	0	0	0	0	0	0	0	1	0	0	0	0	0	0	0	0	0	0	0	0	0	0	0	0	0	0	0	0	0	0	1
K09723	0	0	0	0	0	0	0	0	0	0	0	0	0	0	6	1	0	0	0	0	0	0	0	0	0	1	0	0	0	0	0	0	0	0	0	0	0	0	0	0	0	0	0	0	0	0	0	0	1
K06042	9	9	5	11	6	5	7	7	8	7	7	7	5	6	13	7	11	5	7	8	10	9	7	7	7	15	8	7	8	7	12	13	6	8	5	9	7	8	8	8	5	6	10	7	11	8	6	8	7
K07398	0	0	0	0	0	0	0	0	0	0	0	0	0	0	6	1	0	0	0	0	0	0	0	0	0	1	0	0	0	0	0	0	0	0	0	0	0	0	0	0	0	0	0	0	0	0	0	0	1
K07399	0	0	0	0	0	0	0	0	0	0	0	0	0	0	0	0	0	1	0	0	0	0	0	0	0	0	0	0	0	0	0	0	0	0	0	0	0	0	0	1	1	0	0	1	0	0	0	0	0
K07393	0	0	0	0	0	0	0	0	1	0	0	0	0	0	0	0	0	0	0	0	0	0	0	0	0	0	0	0	1	0	1	1	0	0	0	0	0	0	0	1	0	0	1	0	0	0	0	0	0
K07390	0	0	0	0	0	0	0	0	0	0	1	0	0	0	0	0	1	0	1	1	0	1	0	0	0	0	0	0	1	0	0	1	0	0	0	0	0	0	0	1	0	0	1	0	1	0	0	0	0
K07391	26	28	27	26	28	29	26	27	27	27	30	27	28	26	23	28	25	28	30	29	28	29	29	27	27	27	26	28	31	27	28	30	28	27	29	29	29	26	28	27	27	28	29	27	30	28	29	27	27
K07646	9	19	12	17	18	13	16	18	17	18	14	14	17	14	16	15	14	12	19	16	21	19	19	13	15	24	13	16	23	17	21	25	15	19	11	20	17	15	18	17	13	16	21	16	21	18	12	15	12
K10896	0	0	0	0	0	0	0	0	0	0	0	0	0	0	6	1	0	0	0	0	0	0	0	0	0	1	0	0	0	0	0	0	0	0	0	0	0	0	0	0	0	0	0	0	0	0	0	0	1
K07024	80	78	61	87	63	69	75	67	75	62	79	68	58	65	78	68	103	69	74	80	75	86	69	72	64	84	75	63	79	70	81	94	61	72	69	83	77	75	67	72	71	63	94	70	88	67	65	76	67
K07025	37	49	53	34	53	60	46	44	47	48	57	50	61	45	42	48	40	57	55	52	45	53	47	50	51	38	41	54	52	45	40	42	52	46	55	49	54	42	50	46	54	54	48	47	46	50	56	46	51
K07026	0	0	0	0	0	0	0	0	0	0	0	0	0	0	0	0	0	0	0	0	0	0	0	0	0	0	0	0	0	0	0	0	0	0	0	0	0	0	0	1	0	0	0	0	0	0	0	0	0
K07027	22	24	24	20	26	26	23	25	23	25	26	23	23	26	26	21	21	26	28	25	23	24	26	24	25	23	23	24	28	24	23	26	25	24	27	24	26	22	24	24	25	25	25	24	23	24	26	26	25
K07021	1	1	1	2	1	1	2	0	1	1	1	1	1	1	7	1	3	1	1	1	0	2	0	1	0	1	1	0	1	1	0	1	0	1	0	1	0	1	0	1	1	0	1	1	1	0	0	1	1
K07023	11	13	10	9	9	12	10	8	12	9	13	9	16	10	10	13	12	9	12	14	10	15	8	10	9	13	9	10	12	10	11	12	12	8	11	13	15	11	11	10	8	10	14	10	14	10	11	11	10
K07028	0	0	0	0	0	0	0	0	0	0	0	0	0	0	0	0	0	1	0	0	0	0	0	0	0	0	0	0	0	0	0	0	0	0	0	0	0	0	0	1	1	0	0	1	0	0	0	0	0
K07029	38	43	43	39	47	48	43	42	42	42	46	44	40	43	36	36	42	46	46	43	42	43	45	45	44	36	42	44	45	42	41	41	44	41	48	44	48	41	42	43	45	46	45	43	43	44	45	45	44
K10094	3	0	0	0	0	0	0	0	0	0	0	1	0	1	0	0	1	0	0	1	0	0	0	0	1	0	1	0	0	0	0	0	0	0	1	0	0	1	0	0	0	0	0	0	0	0	0	0	0
K05896	16	18	13	20	12	14	15	15	17	13	17	13	15	14	16	18	20	13	16	19	16	20	15	14	13	21	14	13	18	16	20	22	14	15	13	18	16	16	15	17	13	12	20	15	20	14	13	16	13
K05895	7	5	2	6	3	3	4	3	5	3	4	4	3	3	10	3	6	2	4	4	5	5	3	5	3	5	4	3	4	4	4	7	3	4	3	6	4	6	4	5	3	3	5	3	6	4	3	4	4
K00555	0	0	0	0	0	0	0	0	0	0	0	0	0	0	6	1	0	0	0	0	0	0	0	0	0	1	0	0	0	0	0	0	0	0	0	0	0	0	0	0	0	0	0	0	0	0	0	0	1
K00554	25	28	27	27	27	26	27	27	28	27	28	25	28	26	24	27	27	26	30	29	27	30	28	26	26	26	26	27	31	27	28	30	27	27	26	29	27	26	28	27	27	27	29	27	29	26	26	26	26
K00556	4	6	6	5	9	6	7	7	6	7	4	4	8	6	6	5	3	5	7	6	5	6	8	4	6	4	4	5	8	7	5	6	6	5	4	6	5	5	7	6	5	7	5	7	5	6	4	6	4
K00551	0	0	0	0	0	0	0	0	0	0	0	0	0	0	0	0	0	0	0	0	0	0	0	0	0	0	0	0	0	0	0	0	0	0	0	0	0	0	0	1	0	0	0	0	0	0	0	0	0
K00558	26	37	32	36	34	37	35	33	38	32	38	31	33	29	44	39	36	36	37	37	37	40	35	33	32	38	32	34	40	34	38	41	33	35	36	38	36	31	34	34	36	35	40	33	43	32	34	32	33
K01170	0	0	0	0	0	0	0	0	0	0	0	0	0	0	6	1	0	0	0	0	0	0	0	0	0	1	0	0	0	0	0	0	0	0	0	0	0	0	0	0	0	0	0	0	0	0	0	0	1
K01173	1	0	1	2	0	0	1	0	1	0	0	0	1	1	1	0	2	1	1	1	0	1	0	0	0	0	1	0	0	1	0	1	0	1	0	0	0	0	0	1	1	0	1	1	0	0	0	1	0
K01174	0	0	0	0	0	0	0	0	0	0	1	0	0	0	0	0	1	1	0	1	0	1	0	0	0	0	0	0	0	0	0	0	0	0	0	0	0	0	0	1	1	1	1	1	0	0	1	0	0
K01175	2	1	1	0	1	1	1	1	1	1	2	1	2	2	1	1	2	1	2	2	1	2	3	1	1	1	1	1	2	0	1	2	1	1	1	1	1	1	1	2	1	1	2	1	1	1	1	2	1
K01176	8	6	10	4	7	11	6	6	6	6	12	10	6	7	3	5	7	13	8	8	6	7	7	11	10	2	9	10	7	5	4	3	9	6	13	5	10	7	7	7	12	10	8	7	6	8	12	8	11
K01179	13	35	22	37	23	19	28	30	33	29	29	18	25	23	37	40	27	22	34	34	32	37	32	20	23	38	21	26	45	30	38	49	23	33	16	35	20	25	29	29	23	22	36	28	39	25	23	25	19
K03820	5	8	8	6	10	7	8	8	9	9	6	5	14	8	8	9	5	5	11	10	6	10	9	5	6	6	5	6	12	9	6	9	8	7	5	8	6	6	10	9	6	8	7	8	8	7	6	7	5
K03821	0	0	0	0	0	0	0	0	0	0	0	0	0	0	0	0	0	0	0	0	0	0	0	0	0	0	0	0	0	0	0	0	0	0	0	0	0	0	0	1	0	0	0	0	0	0	0	0	0
K03823	15	22	16	23	19	14	20	19	21	20	16	14	22	17	20	21	20	14	18	20	19	22	21	15	15	24	16	16	19	22	22	26	17	20	12	23	17	19	20	19	14	16	20	19	22	18	13	18	14
K03824	0	0	0	0	0	0	0	0	0	0	0	0	0	1	0	0	0	0	0	0	0	0	1	0	0	0	0	0	0	0	0	0	0	0	0	0	0	0	0	1	0	0	0	0	0	0	0	0	0
K03826	3	6	2	5	3	5	4	3	5	3	5	4	3	3	4	4	4	4	4	4	6	5	5	4	3	7	3	5	5	3	6	6	4	5	5	6	5	5	3	4	4	4	7	4	7	5	4	5	3
K03827	4	7	6	6	10	6	8	7	6	7	4	5	8	7	7	5	4	5	6	6	5	6	8	5	6	4	5	5	6	8	5	5	6	6	4	6	5	6	7	6	5	6	5	7	5	6	4	6	5
K12067	0	0	0	0	0	0	0	0	0	0	0	0	0	0	0	0	0	0	0	0	0	0	0	0	0	0	0	0	0	0	0	0	0	0	0	0	0	0	0	0	0	0	1	0	0	0	0	0	0
K07259	19	17	26	12	25	27	19	21	18	22	26	25	21	22	13	16	14	30	27	21	19	19	23	25	25	10	22	26	26	18	14	14	24	21	30	17	24	18	21	23	28	27	20	21	17	23	28	21	26
K07258	31	34	21	42	25	27	30	30	33	25	35	27	20	24	31	33	43	26	31	35	36	38	31	28	27	43	28	27	36	30	41	45	25	32	26	36	32	30	28	30	26	24	43	29	43	28	26	31	26
K07250	13	1	2	5	1	2	2	2	2	1	2	5	1	3	2	2	7	2	2	3	2	2	3	4	3	2	5	2	3	1	1	2	1	2	3	1	2	6	1	4	2	2	3	3	4	2	2	3	4
K07254	0	0	0	0	0	0	0	0	0	0	0	0	0	0	6	1	0	0	0	0	0	0	0	0	0	1	0	0	0	0	0	0	0	0	0	0	0	0	0	0	0	0	0	0	0	0	0	0	1
K09972	0	0	0	0	0	0	0	0	0	0	0	1	0	0	0	0	0	0	0	0	0	0	0	0	0	0	0	0	0	0	0	0	0	0	0	0	1	0	0	1	0	0	0	0	0	0	0	0	0
K09973	1	1	1	0	1	1	1	1	1	1	1	1	1	1	0	1	0	1	1	1	1	0	0	1	1	1	1	1	0	0	1	1	1	2	1	1	1	0	1	1	1	1	0	1	1	1	1	1	1
K09974	2	0	0	0	0	2	0	0	0	0	1	1	0	0	0	0	1	1	1	1	0	1	0	1	1	0	1	0	1	0	0	0	0	0	2	0	1	0	0	0	1	1	1	0	0	0	1	1	1
K09976	1	1	1	2	1	1	2	1	1	1	1	0	1	1	2	0	3	1	1	2	0	2	0	1	0	0	1	0	1	1	0	1	0	1	0	1	0	1	0	1	1	0	1	1	0	0	0	1	1
K09979	4	6	5	5	9	5	7	6	6	7	3	4	7	6	6	5	3	4	5	5	4	5	7	4	5	4	4	4	5	7	4	4	6	5	4	6	5	5	6	5	4	6	3	6	4	5	4	5	4
K11261	1	1	1	1	1	1	1	1	1	1	1	1	1	1	7	1	1	1	1	1	2	1	1	1	1	3	1	1	1	1	1	1	1	1	1	1	1	1	1	1	1	1	1	1	2	2	1	1	2
K11260	0	0	0	0	0	0	0	0	0	0	0	0	0	0	6	1	0	0	0	0	0	0	0	0	0	1	0	0	0	0	0	0	0	0	0	0	0	0	0	0	0	0	0	0	0	0	0	0	1
K10793	2	0	0	2	0	0	0	0	0	0	0	1	0	0	0	0	1	0	0	0	0	0	1	1	0	0	1	0	0	0	0	0	0	0	0	0	0	1	0	1	0	0	0	0	0	0	0	0	1
K10797	1	2	1	5	1	1	2	3	3	3	1	2	1	2	3	3	2	1	1	1	4	2	2	2	3	7	3	2	2	2	6	5	2	3	1	2	3	2	3	2	1	1	2	2	2	3	1	2	1
K10794	2	0	0	2	0	0	0	0	0	0	0	1	0	0	0	0	1	0	0	0	0	0	0	1	0	0	1	0	0	0	0	0	0	0	0	0	0	1	0	1	0	0	0	0	0	0	0	0	1
K00700	25	29	27	29	29	30	28	28	28	27	32	29	25	27	24	28	30	30	32	30	31	31	33	28	29	31	28	29	33	27	32	32	28	29	30	31	30	27	28	29	29	29	33	29	33	29	29	29	28
K00703	27	33	30	30	30	34	29	29	31	29	35	28	33	27	26	34	29	32	33	33	30	35	32	29	30	31	27	31	35	29	32	35	30	30	31	34	31	28	31	29	31	30	32	29	33	29	32	30	28
K00705	24	25	25	19	26	29	22	22	23	22	29	25	26	22	18	21	24	28	29	27	23	27	25	26	24	19	23	25	29	22	21	23	24	22	28	25	28	22	25	23	27	27	27	23	26	24	28	25	25
K03192	0	0	0	0	0	0	0	0	0	0	0	0	0	0	0	0	0	0	0	0	0	0	0	0	0	0	0	0	0	0	0	0	0	0	0	0	0	0	0	1	0	0	0	0	0	0	0	0	0
K00965	10	14	9	12	9	11	10	9	12	8	14	9	12	9	10	13	16	10	13	15	11	16	11	9	9	13	9	10	14	10	13	17	10	11	10	14	12	11	10	11	10	9	16	10	16	9	10	10	9
K00966	3	7	5	5	6	4	6	6	6	6	6	6	6	6	5	7	4	5	7	6	7	6	6	5	6	6	5	6	8	5	7	7	5	7	4	7	5	5	6	7	5	6	6	7	7	6	6	6	4
K00962	27	29	28	27	28	30	27	27	28	27	31	27	28	26	24	28	27	29	30	30	28	31	29	27	28	28	27	28	32	27	29	31	28	27	29	29	30	27	28	28	28	28	31	27	30	28	29	28	27
K00963	14	10	7	16	7	5	10	10	11	9	9	7	7	10	17	11	16	7	9	11	9	11	10	9	8	13	11	7	10	11	11	14	7	10	5	9	7	12	9	11	8	6	12	10	11	8	7	10	9
K00969	27	27	27	27	28	29	27	28	27	26	29	27	24	27	24	25	27	29	30	29	27	29	29	27	28	25	27	27	31	27	27	29	27	27	29	28	29	26	27	28	28	28	31	27	29	27	28	28	27
K02703	0	0	0	0	0	0	0	0	0	0	0	0	0	0	0	0	0	0	0	0	0	0	0	0	0	0	0	0	0	0	0	0	0	0	0	0	0	0	0	1	0	0	0	0	0	0	0	0	0
K08368	1	0	0	1	1	0	1	0	1	1	0	0	1	1	1	0	2	0	1	1	0	1	0	1	0	0	0	0	0	1	0	1	0	1	0	0	0	1	0	1	0	0	1	1	0	0	0	1	1
K08369	5	0	1	2	0	1	1	1	1	0	1	2	0	1	1	0	2	0	1	1	0	0	1	1	1	0	2	0	1	0	0	0	0	0	1	0	1	2	0	1	1	0	1	1	1	0	1	1	1
K01615	17	6	6	6	5	6	5	8	7	6	5	9	6	9	6	5	8	5	6	6	5	4	6	7	7	4	9	5	6	7	5	5	9	5	8	6	10	10	6	9	5	6	8	7	7	7	6	9	8
K01611	14	8	6	13	5	4	7	9	9	8	6	7	5	8	9	9	10	5	5	7	8	7	8	7	8	11	9	6	7	9	10	11	7	8	5	8	6	11	8	10	6	5	7	9	8	7	6	8	7
K01610	22	18	20	15	22	25	19	18	17	18	21	22	19	20	14	14	19	23	20	18	18	18	20	22	21	13	20	20	18	17	16	14	21	18	25	19	24	19	18	19	22	22	20	19	18	20	22	21	22
K01613	22	20	21	18	22	23	19	20	20	19	22	21	19	20	16	18	19	23	24	21	19	20	21	21	22	13	20	20	23	20	17	19	22	20	24	21	23	21	20	20	22	22	22	21	20	20	22	21	22
K01619	21	29	26	28	28	25	27	28	27	29	28	26	28	25	29	28	24	26	27	27	31	29	28	26	26	35	27	29	27	28	32	32	26	28	25	30	27	25	29	26	26	27	26	26	28	28	27	27	25
K02834	27	29	28	27	29	30	28	28	28	27	31	27	29	27	25	28	28	29	31	31	28	31	29	28	28	27	27	28	32	28	29	31	28	28	29	29	30	27	29	28	28	28	31	28	31	28	29	28	27
K02835	27	29	28	28	29	30	28	28	29	28	31	27	29	28	25	28	29	29	31	31	28	31	29	28	28	28	27	28	32	28	29	31	28	28	29	30	30	27	29	29	28	29	32	28	31	28	29	29	27
K05281	0	0	0	0	0	0	0	0	0	1	1	0	0	0	0	0	0	0	2	1	0	1	1	0	0	0	0	0	3	0	0	2	0	0	0	0	0	0	0	1	0	0	2	0	1	0	0	0	0
K03617	18	25	21	25	24	24	23	25	24	22	24	22	20	21	22	23	20	23	22	22	26	23	25	23	25	26	20	24	23	24	26	25	25	24	21	26	27	23	24	23	23	23	26	24	25	24	23	23	23
K03616	1	1	1	0	0	1	1	1	1	0	1	1	0	0	1	1	1	1	1	1	1	1	1	1	1	1	0	1	1	1	0	1	0	1	1	1	1	1	0	1	1	1	2	1	1	1	1	1	1
K03615	19	28	23	25	25	26	24	24	26	24	26	22	29	21	22	28	21	24	24	25	26	27	25	23	25	29	20	26	25	26	27	28	27	25	22	29	27	24	27	23	23	24	26	24	27	26	25	24	23
K03614	16	26	21	23	23	21	21	24	23	22	21	20	24	20	20	23	18	21	22	21	25	23	24	21	23	26	19	24	22	24	25	25	24	23	18	26	24	23	24	22	21	22	23	23	23	24	21	21	21
K03613	18	26	22	24	24	25	22	24	24	23	24	22	24	21	21	25	20	23	23	23	25	25	24	23	24	27	20	25	23	25	26	26	26	24	21	27	27	23	25	22	22	24	25	24	25	25	24	23	23
K03612	18	24	20	23	23	23	21	23	22	22	22	21	20	20	20	21	19	22	21	20	24	22	24	22	24	25	19	23	21	23	24	24	24	23	21	25	26	22	23	21	22	22	24	23	24	23	22	22	22
K03611	0	0	0	0	0	0	0	0	0	0	0	0	0	0	0	0	0	0	0	1	0	0	0	0	0	0	0	0	0	0	0	0	0	0	0	0	0	0	0	0	0	0	1	0	0	0	0	0	0
K03610	8	10	6	11	7	8	8	8	9	8	10	8	5	7	8	9	9	7	8	9	12	10	9	8	8	16	9	9	10	8	14	14	8	10	8	11	10	9	8	8	7	7	12	8	12	10	8	9	7
K09705	0	0	0	0	0	0	0	0	0	0	0	0	0	0	0	0	0	0	0	0	0	0	0	0	0	0	0	0	0	0	0	0	0	0	0	0	1	0	0	0	0	0	0	0	0	0	0	0	0
K09704	5	4	5	4	4	5	5	3	5	4	6	6	4	4	4	5	5	7	3	4	5	3	4	5	4	6	6	4	4	3	4	3	3	6	7	4	4	4	3	4	7	5	4	4	5	5	5	4	4
K09701	0	0	0	0	0	0	0	0	0	0	0	0	0	1	0	0	0	0	0	0	0	0	1	0	0	0	0	0	0	0	0	0	0	0	0	0	0	0	0	1	0	0	0	0	0	0	0	0	0
K06391	2	5	3	5	3	2	3	5	4	3	4	3	3	3	4	5	5	3	4	5	4	5	5	3	3	3	3	3	5	5	4	6	3	5	2	5	4	4	4	4	3	3	5	4	5	3	3	3	3
K06390	7	14	8	14	9	10	10	11	12	10	13	9	7	8	11	13	12	9	10	11	14	13	11	9	10	18	9	10	13	11	17	18	10	12	9	14	12	10	11	10	9	9	15	10	15	11	10	11	8
K06393	7	13	7	14	9	10	10	11	11	9	12	8	7	8	10	12	11	9	10	11	14	13	11	9	9	17	9	10	12	10	16	17	9	12	9	14	11	10	10	9	9	8	14	10	14	10	9	11	8
K06392	7	13	8	14	9	10	10	11	11	10	12	8	7	8	11	12	11	9	10	11	13	13	11	9	9	16	9	10	12	11	16	17	9	11	9	14	11	9	11	9	9	8	14	10	14	10	10	11	8
K06395	3	4	2	4	2	2	2	3	3	2	4	3	2	2	3	4	4	3	3	3	3	3	4	2	3	2	3	2	3	3	3	4	3	3	3	4	4	3	3	3	3	2	4	3	4	2	3	3	2
K06394	4	10	5	13	6	5	8	8	9	8	8	6	5	6	8	10	9	5	7	8	11	9	9	6	6	16	7	8	8	9	14	14	7	10	5	12	7	8	8	7	6	6	10	8	12	8	6	7	6
K06397	5	13	6	14	7	6	9	10	11	9	9	7	7	7	10	12	10	7	9	9	13	11	11	8	8	17	8	10	11	10	16	17	8	11	6	14	9	10	10	9	7	7	12	9	14	10	7	9	7
K06396	5	12	6	14	7	6	9	10	11	9	9	7	6	7	10	12	10	6	9	9	13	11	10	8	7	17	8	9	11	10	16	17	8	11	6	13	9	9	9	9	7	7	12	9	14	9	7	8	7
K06399	6	13	7	14	8	8	10	11	12	10	11	8	7	8	11	13	11	8	10	11	14	13	11	9	8	18	9	10	12	11	17	18	9	12	8	14	10	10	11	10	8	8	14	10	15	10	9	10	8
K06398	7	14	8	14	9	10	10	11	12	10	13	9	7	8	11	13	12	9	11	11	14	13	11	9	10	18	9	10	13	11	17	18	10	12	9	14	12	10	11	10	9	9	15	10	15	11	10	11	8
K11070	10	13	8	13	9	10	10	10	11	8	12	9	8	8	10	10	15	10	11	12	12	13	11	10	10	12	9	9	12	10	12	15	9	11	9	14	12	10	10	11	10	9	15	10	14	9	9	11	9
K11071	12	16	10	14	11	13	12	12	14	11	14	11	14	11	13	14	17	11	14	15	13	16	12	12	11	15	11	11	14	13	14	17	12	13	11	16	14	13	13	13	11	11	18	13	16	11	11	13	11
K11072	13	19	13	20	13	14	15	15	18	15	17	13	20	13	16	20	20	12	15	18	18	21	15	14	13	25	14	15	17	16	21	23	15	16	12	20	15	16	17	15	12	12	20	15	20	15	13	15	12
K06934	4	3	2	3	2	3	2	1	3	2	4	2	5	1	2	4	4	2	3	3	2	4	1	2	2	3	2	2	3	2	2	2	2	2	3	2	2	2	3	2	2	2	2	2	2	2	3	2	3
K06937	0	1	0	0	0	0	1	0	1	1	0	0	0	0	6	1	1	0	0	0	1	1	0	0	0	1	0	0	0	0	0	0	0	0	0	0	0	0	0	1	0	0	0	0	1	0	0	0	1
K06936	0	1	0	0	0	0	0	0	0	1	0	0	0	0	6	1	0	0	0	0	1	0	0	0	0	1	0	0	0	0	0	0	0	0	0	0	0	0	0	0	0	0	0	0	0	0	0	0	1
K06933	0	0	0	0	0	0	0	0	0	0	0	0	0	0	6	1	0	0	0	0	0	0	0	0	0	1	0	0	0	0	0	0	0	0	0	0	0	0	0	0	0	0	0	0	0	0	0	0	1
K06932	0	1	0	0	0	0	1	0	1	1	0	0	1	0	12	1	1	0	0	0	1	0	0	0	0	2	0	0	0	0	0	0	0	0	0	0	0	0	0	0	0	0	0	0	0	0	0	0	1
K05916	0	0	0	0	0	0	0	0	0	0	0	0	0	0	0	0	0	0	0	0	0	0	0	0	0	0	0	0	0	0	0	0	0	0	0	0	0	0	0	1	0	0	0	0	0	0	0	0	0
K05910	0	0	0	0	0	0	1	0	0	0	0	0	0	1	1	0	1	0	0	0	0	0	0	1	0	0	0	0	0	1	0	0	0	0	0	0	0	0	0	0	0	0	0	0	0	0	0	0	0
K05919	20	17	17	18	14	19	14	17	16	15	20	18	16	15	19	18	19	19	17	17	18	18	17	20	19	20	19	19	17	16	18	18	18	16	21	17	20	18	17	17	18	17	19	17	19	18	20	18	20
K00392	0	0	0	0	0	0	0	0	0	0	0	0	0	1	0	0	0	0	0	0	0	0	1	0	0	0	0	0	0	0	0	0	0	0	0	0	0	0	0	1	0	0	0	0	0	0	0	0	0
K00390	1	2	1	3	2	1	3	1	3	2	3	1	2	3	4	3	4	1	5	5	1	4	3	2	1	2	1	1	6	2	2	4	1	2	1	1	1	2	1	4	1	1	4	2	4	1	1	2	1
K00394	5	1	2	2	2	5	1	2	1	1	4	2	1	2	1	1	4	3	5	4	1	3	2	3	3	1	2	1	6	1	1	3	2	1	4	1	3	2	2	3	3	2	5	1	3	1	3	3	3
K00399	0	0	0	0	0	0	0	0	0	0	0	0	0	0	6	1	0	0	0	0	0	0	0	0	0	1	0	0	0	0	0	0	0	0	0	0	0	0	0	0	0	0	0	0	0	0	0	0	1
K01886	22	24	23	22	25	26	22	24	22	23	26	24	20	22	19	21	21	25	25	23	24	24	24	24	25	23	23	24	27	23	24	26	23	24	26	24	26	22	24	22	24	25	25	23	25	24	25	24	24
K01376	0	0	0	0	0	0	1	0	0	0	0	0	0	1	1	0	1	0	0	0	0	0	0	1	0	0	0	0	0	1	0	0	0	0	0	0	0	0	0	0	0	0	0	0	0	0	0	0	0
K01372	20	17	21	17	21	21	19	18	17	18	19	20	18	19	15	16	17	23	18	16	16	15	20	21	20	11	21	19	15	19	13	12	20	17	24	17	19	18	17	18	23	21	15	19	15	18	21	18	21
K01225	1	3	1	3	2	1	2	3	3	2	2	1	1	2	2	4	2	2	2	2	2	2	3	1	2	2	1	2	2	3	3	3	2	3	1	3	2	2	2	2	2	1	2	3	3	2	1	2	1
K09145	0	1	0	1	0	0	1	0	1	0	0	1	0	0	0	0	0	0	0	0	1	0	1	1	0	1	0	1	0	0	1	1	0	1	0	1	0	1	0	1	0	0	1	1	1	1	0	0	0
K09144	0	3	2	1	1	2	2	1	2	2	2	1	6	1	2	4	1	1	4	3	2	4	2	1	1	3	1	2	5	2	2	4	2	2	1	2	1	1	2	1	1	1	3	1	3	2	1	1	1
K09141	0	1	0	0	0	0	1	0	1	1	0	0	1	0	6	1	0	1	0	0	1	1	0	0	1	2	0	0	0	0	0	1	0	1	0	0	0	0	0	1	1	1	0	1	0	0	1	0	1
K09140	0	0	0	0	0	0	0	0	0	0	0	0	0	0	6	1	0	0	0	0	0	0	0	0	0	1	0	0	0	0	0	0	0	0	0	0	0	0	0	0	0	0	0	0	0	0	0	0	1
K09142	0	0	0	0	0	0	0	0	0	0	0	0	0	0	6	1	0	0	0	0	0	0	0	0	0	1	0	0	0	0	0	0	0	0	0	0	0	0	0	0	0	0	0	0	0	0	0	0	1
K05879	11	7	5	10	5	6	7	7	6	6	7	8	4	6	6	6	9	5	6	7	9	8	7	7	7	13	9	6	7	6	10	9	5	7	6	7	6	8	7	7	6	5	8	6	9	7	6	8	6
K05878	9	7	5	10	5	5	6	7	6	6	7	7	4	5	6	6	9	5	6	7	9	8	7	6	7	13	8	6	7	6	10	9	5	7	5	7	6	7	7	7	6	5	8	6	8	7	6	7	6
K05873	0	1	0	0	0	0	0	0	1	1	0	0	1	1	6	1	1	0	1	1	1	0	1	0	0	2	0	0	0	0	0	1	1	1	0	0	0	0	0	1	0	0	0	0	0	0	0	0	1
K00579	0	0	0	0	0	0	0	0	0	0	0	0	0	0	6	1	0	0	0	0	0	0	0	0	0	1	0	0	0	0	0	0	0	0	0	0	0	0	0	0	0	0	0	0	0	0	0	0	1
K00578	0	0	0	0	0	0	0	0	0	0	0	0	0	0	6	1	0	0	0	0	0	0	0	0	0	1	0	0	0	0	0	0	0	0	0	0	0	0	0	0	0	0	0	0	0	0	0	0	1
K00577	0	1	0	0	0	0	1	0	1	1	0	0	1	0	12	1	0	0	0	0	1	0	0	0	0	2	0	0	0	0	0	0	0	0	0	0	0	0	0	0	0	0	0	0	0	0	0	0	1
K00575	11	18	12	16	11	12	12	14	16	13	16	11	19	12	13	21	14	13	16	18	17	19	18	11	13	23	12	15	18	14	19	22	13	17	10	18	13	14	16	15	13	13	16	15	19	14	13	13	10
K00574	4	2	2	4	2	2	3	2	3	2	3	3	3	4	3	2	6	2	4	4	3	3	4	4	3	4	3	3	4	3	3	4	2	3	2	2	3	3	2	5	2	2	4	3	4	3	2	3	3
K00573	1	1	1	0	1	0	1	1	1	1	1	1	1	2	1	1	1	2	1	1	1	1	2	1	1	1	1	1	1	1	1	1	1	1	1	1	1	1	1	2	2	1	1	1	1	1	1	1	1
K00571	9	14	8	12	9	9	11	11	12	9	12	10	9	10	12	10	14	9	11	12	12	13	11	10	9	12	9	10	12	12	13	16	11	12	10	15	14	11	10	12	10	9	16	11	14	11	9	12	9
K01118	2	2	1	2	1	1	1	2	2	1	2	1	2	2	2	2	2	2	2	3	2	3	3	1	1	1	1	1	3	2	2	3	2	2	1	2	2	2	2	3	1	2	3	1	3	1	1	2	1
K01119	8	6	10	4	8	12	7	8	6	7	11	11	6	8	4	6	6	12	9	7	8	6	7	11	10	3	10	11	7	6	5	4	9	7	14	6	11	7	8	7	12	11	8	7	6	9	13	8	11
K01157	0	0	0	0	0	0	0	0	0	0	0	0	0	1	0	0	0	0	0	0	0	0	1	0	0	0	0	0	0	0	0	0	0	0	0	0	0	0	0	0	0	0	0	0	0	0	0	0	0
K01113	1	1	1	1	1	1	1	1	1	1	2	1	2	3	1	1	2	1	4	3	1	3	3	1	1	1	1	1	5	1	1	4	1	2	1	1	1	1	1	4	1	1	3	1	2	1	1	1	1
K04477	6	12	6	13	7	6	9	9	11	9	10	7	6	7	15	12	11	6	9	10	13	11	10	8	8	18	8	9	10	9	15	16	8	11	7	13	10	9	9	8	7	7	13	9	14	9	7	9	7
K01114	0	0	0	0	0	0	0	0	0	0	1	0	0	0	0	0	0	0	0	1	0	1	0	0	0	0	0	0	0	0	0	0	0	0	0	0	0	0	0	1	0	0	1	0	0	0	0	0	0
K09822	0	0	0	0	0	0	0	0	0	0	0	0	0	1	0	0	0	0	0	0	0	0	1	0	0	0	0	0	0	0	0	0	0	0	0	0	0	0	0	0	0	0	0	0	0	0	0	0	0
K01755	23	29	24	27	26	26	25	26	27	25	27	25	28	24	29	27	26	25	29	28	28	30	28	25	26	30	22	27	30	27	28	31	27	27	23	29	28	26	27	27	25	25	31	26	30	27	25	26	25
K10200	3	3	2	2	2	4	2	2	3	2	4	2	5	2	2	4	4	3	4	5	2	5	1	2	2	3	1	2	4	2	3	4	3	2	4	3	4	2	3	2	2	2	4	2	4	2	3	2	2
K03841	1	0	0	0	0	0	0	0	0	0	1	0	0	0	0	1	0	1	0	0	0	0	0	0	1	1	1	0	0	0	0	0	0	1	0	0	1	0	0	1	1	1	1	1	0	0	1	0	0
K12268	1	0	0	0	0	2	0	0	0	0	1	1	0	0	0	0	1	1	1	1	0	1	0	1	1	0	1	0	1	0	0	0	0	0	2	0	1	0	0	0	1	0	1	0	0	0	1	1	1
K12262	0	0	0	0	0	0	0	0	0	0	0	0	0	0	0	0	0	0	0	0	0	0	0	0	0	0	0	0	0	0	0	0	0	0	0	0	0	0	0	1	0	0	0	0	0	0	0	0	0
K12267	30	36	38	29	39	39	35	35	34	36	37	37	41	33	38	36	28	40	36	35	35	35	37	36	37	35	35	40	34	36	33	31	40	35	39	36	38	33	37	32	38	40	33	35	34	38	39	34	37
K03264	0	0	0	0	0	0	0	0	0	0	0	0	0	0	6	1	0	0	0	0	0	0	0	0	0	1	0	0	0	0	0	0	0	0	0	0	0	0	0	0	0	0	0	0	0	0	0	0	1
K03265	0	0	0	0	0	0	0	0	0	0	0	0	0	0	6	1	0	0	0	0	0	0	0	0	0	1	0	0	0	0	0	0	0	0	0	0	0	0	0	0	0	0	0	0	0	0	0	0	1
K03263	0	0	0	0	0	0	0	0	0	0	0	0	0	0	6	1	0	0	0	0	0	0	0	0	0	1	0	0	0	0	0	0	0	0	0	0	0	0	0	0	0	0	0	0	0	0	0	0	1
K03269	10	11	15	8	16	16	13	13	11	14	14	14	14	13	9	10	8	16	15	11	11	11	14	14	15	6	12	15	14	12	9	8	14	12	16	11	14	11	13	12	15	16	11	13	10	14	16	13	15
K09919	0	0	0	0	0	0	0	0	0	0	0	0	0	0	0	0	0	0	0	0	0	0	0	0	0	0	0	0	0	0	0	0	0	0	0	0	0	0	0	1	0	0	0	0	0	0	0	0	0
K06726	2	3	2	2	2	2	3	2	3	2	3	2	6	2	3	4	3	1	3	4	2	4	1	2	1	4	2	2	3	3	3	3	2	2	2	3	3	2	3	2	1	2	3	2	3	2	2	2	2
K09915	0	0	0	0	0	0	0	0	0	0	0	0	1	1	0	0	0	0	0	0	0	0	1	0	0	0	0	0	0	0	0	0	0	0	0	0	0	0	0	1	0	0	0	0	0	0	0	0	0
K11537	0	1	0	0	0	0	0	0	1	1	0	0	1	0	1	1	0	1	0	0	1	0	0	0	0	2	0	0	0	0	1	1	0	2	0	1	0	0	0	0	1	0	0	0	1	0	0	0	0
K11249	0	1	0	0	0	0	0	1	0	1	1	0	1	0	0	0	1	0	2	1	0	1	1	0	1	0	0	0	3	0	0	2	0	1	0	0	0	0	1	1	0	1	2	0	1	1	0	1	0
K00762	27	28	27	26	29	31	28	27	28	28	31	28	30	27	36	27	30	28	32	31	28	32	28	28	27	30	26	28	33	27	28	31	28	27	30	28	31	26	28	28	28	28	33	27	31	28	29	28	29
K00763	23	20	20	22	19	24	20	20	20	18	27	22	15	20	18	19	26	24	22	23	21	23	19	24	22	21	23	22	23	20	22	23	21	20	26	21	25	21	19	22	23	21	26	21	23	21	24	23	23
K00760	27	27	26	28	29	29	28	28	27	27	30	27	25	28	24	25	29	28	30	29	27	29	28	28	28	25	27	26	30	28	27	30	27	27	28	27	29	27	27	28	28	27	31	28	29	27	28	28	27
K00761	27	29	27	28	28	30	28	27	28	27	30	27	28	26	30	28	28	29	28	29	28	30	27	28	28	29	27	28	29	28	28	29	28	27	29	29	29	27	28	27	28	28	29	28	29	27	29	28	28
K00766	19	20	15	23	19	17	18	19	20	18	16	16	17	18	24	19	19	16	17	18	20	19	21	17	18	23	18	16	19	19	21	23	18	19	15	21	19	20	19	20	16	16	19	19	21	17	16	19	17
K00767	17	21	20	22	23	23	21	21	21	22	23	20	19	20	24	20	19	22	24	22	22	23	23	21	23	21	18	22	25	21	22	24	21	22	20	22	22	20	21	21	21	22	23	21	22	21	22	21	21
K00764	30	35	32	33	38	34	34	35	34	35	33	32	34	33	36	32	32	32	38	35	34	36	38	32	34	34	31	33	40	35	34	38	33	34	32	35	34	32	34	35	32	34	37	34	37	34	32	33	32
K00765	22	25	22	24	24	24	23	24	24	23	24	23	21	22	27	22	22	24	25	24	25	25	26	23	25	25	21	24	26	23	25	26	25	24	22	26	27	24	24	25	23	23	27	24	25	25	24	24	24
K00768	15	17	14	19	14	17	14	16	15	14	19	16	11	14	13	14	17	18	16	15	19	17	16	18	18	19	15	18	16	15	19	19	16	18	15	18	19	16	15	17	17	15	19	16	18	17	18	16	17
K00186	0	0	0	0	0	0	0	0	0	0	0	0	0	0	6	1	0	0	0	0	0	0	0	0	0	1	0	0	0	0	0	0	0	0	0	0	0	0	0	0	0	0	0	0	0	0	0	0	1
K00187	0	0	0	0	0	0	0	0	0	0	0	0	0	0	6	1	0	0	0	0	0	0	0	0	0	1	0	0	0	0	0	0	0	0	0	0	0	0	0	0	0	0	0	0	0	0	0	0	1
K00184	2	1	1	1	1	1	1	1	1	1	2	1	1	2	1	1	3	2	3	4	1	3	3	1	1	1	1	1	4	1	1	3	1	1	1	1	1	1	1	2	2	2	3	1	3	1	2	1	1
K00185	1	1	1	0	1	1	0	1	1	0	1	1	1	2	0	1	2	2	2	2	1	2	2	1	1	1	1	1	2	1	1	2	1	1	1	1	1	1	1	2	2	1	2	1	2	1	1	1	1
K00183	1	0	0	0	0	0	0	0	0	0	1	0	0	1	0	0	1	1	1	1	0	1	1	0	1	0	1	0	1	0	0	1	0	1	0	0	1	0	0	1	1	1	1	1	1	0	1	0	1
K00180	14	24	20	22	21	20	21	21	22	21	21	18	22	18	25	24	16	19	22	22	23	24	23	19	21	25	16	23	23	22	23	23	21	20	16	24	20	20	22	19	19	21	21	21	22	22	20	19	19
K00188	0	0	0	0	0	0	0	0	0	0	0	0	0	0	6	1	0	0	0	0	0	0	0	0	0	1	0	0	0	0	0	0	0	0	0	0	0	0	0	0	0	0	0	0	0	0	0	0	1
K10110	4	4	4	3	4	7	4	2	4	3	7	4	7	3	4	5	6	5	6	7	3	8	3	4	4	5	3	4	6	3	4	4	4	3	5	4	6	3	4	3	4	4	6	3	5	4	5	4	4
K10112	9	15	9	16	11	12	13	13	14	11	15	11	9	10	13	14	16	11	13	14	16	16	13	12	11	20	12	12	15	13	18	20	11	14	11	16	15	12	12	13	11	10	18	12	18	12	11	13	10
K10116	0	0	0	0	0	0	0	0	0	0	0	0	0	0	0	0	0	0	0	0	0	0	0	0	0	0	0	0	0	0	0	0	0	0	0	0	0	0	0	1	0	0	0	0	0	0	0	0	0
K10117	6	9	5	11	7	9	8	7	8	7	10	9	6	5	7	7	9	7	8	8	12	9	9	9	8	17	9	10	9	7	13	12	7	9	8	10	10	8	8	8	7	7	12	7	12	11	8	9	6
K10118	7	10	6	12	8	10	9	8	9	8	11	11	7	6	7	8	10	8	9	8	14	11	10	11	8	20	10	12	11	8	15	14	8	10	9	12	13	9	9	9	8	8	15	8	14	13	9	11	8
K10119	9	11	7	12	9	12	10	9	10	9	13	13	8	7	8	9	11	9	10	10	15	12	11	11	9	21	11	13	12	8	16	15	9	11	11	13	14	10	10	10	9	9	16	9	15	14	11	12	9
K13282	0	1	1	4	1	0	1	2	2	3	0	1	0	1	2	2	1	0	0	1	3	1	1	1	1	7	2	2	1	2	5	3	1	2	0	1	0	1	2	2	0	0	1	1	1	2	0	1	0
K00989	5	7	5	9	4	3	5	7	7	7	6	5	4	6	7	8	8	4	8	9	8	9	8	4	6	10	6	5	10	7	9	13	5	8	3	7	4	6	7	8	5	4	9	6	9	6	4	5	4
K00986	2	5	2	4	3	2	3	4	4	3	5	3	3	4	3	4	6	3	6	6	4	6	5	2	3	4	2	3	8	4	4	10	3	4	2	5	3	3	3	4	3	2	8	4	7	3	3	3	2
K00984	0	1	0	1	1	0	1	0	1	0	0	1	0	0	0	0	1	0	0	0	1	0	1	1	0	1	0	1	0	0	1	1	1	1	0	1	0	1	0	1	0	0	1	1	1	1	0	0	0
K00982	1	0	0	0	0	0	0	0	0	0	0	0	1	1	0	0	1	1	1	1	0	0	1	0	1	0	1	0	0	0	0	1	0	1	0	0	1	0	0	1	1	1	0	1	0	0	1	0	1
K00983	2	4	2	2	2	3	3	2	4	3	4	3	7	1	2	5	2	2	3	3	4	4	3	3	2	7	2	4	3	2	5	4	3	3	2	4	3	3	3	2	2	3	4	3	5	4	3	2	2
K00980	4	2	2	3	2	2	3	2	3	2	4	2	2	3	3	3	5	2	5	5	3	4	3	2	2	2	2	2	6	2	2	4	2	2	3	2	3	3	2	3	2	2	6	2	5	2	2	2	2
K00981	27	29	28	28	29	30	28	28	29	28	31	28	30	28	25	29	29	29	32	32	28	32	30	28	29	28	27	28	33	28	29	32	29	28	29	30	30	28	29	29	29	29	32	28	31	28	29	29	28
K01585	11	12	15	8	17	16	13	13	12	14	15	15	14	14	9	10	9	17	16	13	12	12	15	14	15	7	13	15	15	13	9	10	15	13	17	11	14	11	14	13	16	16	12	13	11	14	16	13	15
K01586	29	29	28	28	30	33	28	29	28	28	33	30	25	28	30	27	30	32	32	31	30	31	31	29	31	29	29	29	33	28	29	31	28	29	32	29	33	27	28	30	31	30	34	29	32	29	31	30	30
K13498	1	4	3	1	2	3	2	1	4	3	3	1	10	1	2	7	2	1	5	5	2	6	1	1	1	4	1	3	6	2	3	5	3	2	1	4	1	2	4	1	1	2	3	1	3	2	2	1	1
K01580	4	6	6	5	9	6	7	7	6	7	3	5	8	6	6	5	3	4	6	5	5	5	7	4	6	5	4	5	5	8	5	5	6	5	4	6	5	5	7	6	5	6	4	6	5	6	4	6	4
K01583	2	5	3	5	3	2	3	5	4	3	4	2	3	3	4	5	5	3	4	4	4	4	4	3	3	3	2	3	4	5	4	6	3	5	2	5	3	4	4	4	3	3	5	4	5	3	3	3	3
K01582	7	6	4	10	5	5	6	6	7	6	6	5	3	5	8	9	6	5	5	6	8	7	6	4	5	11	6	5	6	6	10	9	5	6	5	6	5	5	6	6	5	4	7	5	8	5	5	6	4
K13497	1	5	4	2	2	3	3	2	5	3	4	2	11	1	3	8	2	2	5	6	3	7	2	2	2	6	1	4	6	3	4	6	4	3	1	5	2	3	5	2	2	3	4	2	5	4	3	2	1
K01589	1	1	1	2	1	1	2	1	2	1	1	1	2	2	2	1	4	1	2	3	0	3	2	1	1	0	1	0	2	1	0	2	0	1	0	1	1	1	1	3	1	0	2	1	1	0	0	1	1
K01588	27	29	28	27	29	30	28	28	29	28	31	27	29	27	30	29	28	29	31	30	28	31	29	27	28	29	27	28	32	28	29	31	28	28	29	30	30	27	29	28	28	28	31	28	31	28	29	28	28
K14941	0	0	0	0	0	0	0	0	1	0	0	0	0	0	6	1	0	0	0	0	0	0	0	0	0	1	0	0	0	0	0	0	0	0	0	0	0	0	0	0	0	0	0	0	0	0	0	0	1
K03458	19	14	15	13	13	19	13	13	13	11	21	17	11	14	11	10	20	19	18	17	14	16	13	20	17	11	17	16	18	13	12	15	16	12	22	14	22	15	13	15	18	16	21	14	16	15	19	17	20
K03455	12	13	17	10	18	18	15	15	13	16	16	16	17	16	11	11	11	18	18	15	13	14	16	16	17	8	14	16	17	15	10	11	15	14	17	13	16	13	15	16	17	18	14	15	12	15	17	15	17
K03457	0	0	0	0	0	0	0	0	0	0	0	0	0	0	0	0	1	0	1	0	0	1	0	0	0	1	0	0	1	0	1	1	0	0	0	0	0	0	0	0	0	0	1	0	1	0	0	0	0
K03451	1	1	1	1	1	1	1	1	1	1	1	1	1	1	0	1	1	1	1	1	1	1	1	1	1	2	1	1	1	1	1	1	1	1	1	1	2	1	1	1	1	1	1	1	1	1	1	1	1
K03981	1	0	0	0	0	0	0	0	0	0	1	0	0	0	0	0	0	1	0	0	0	0	0	0	1	0	0	0	0	0	0	0	0	0	0	0	1	0	0	0	1	1	1	1	0	0	1	0	0
K03980	5	8	6	11	5	3	6	7	8	7	8	4	8	6	8	11	9	5	9	11	8	12	8	5	6	13	6	6	12	8	10	15	6	9	3	8	4	7	8	8	5	5	10	7	11	6	5	5	4
K02614	6	8	6	6	5	6	6	6	8	6	7	5	10	5	12	9	5	6	6	7	7	7	5	5	6	9	5	6	6	7	7	6	7	5	5	8	7	6	7	6	6	7	7	6	7	6	7	6	6
K01639	6	9	6	7	6	7	6	5	8	6	10	6	10	5	6	8	9	7	9	9	8	10	8	7	5	11	8	8	9	6	9	11	7	7	9	10	7	7	7	6	7	7	10	6	10	7	7	6	6
K01638	0	0	0	0	0	0	0	0	0	0	0	0	0	0	0	0	0	0	0	0	0	0	0	0	0	0	0	0	0	0	0	0	0	0	0	0	0	0	0	1	0	0	0	0	0	0	0	0	0
K01636	0	0	0	0	0	0	0	0	0	0	0	0	0	0	0	0	1	0	0	0	0	0	0	0	0	0	0	0	0	0	0	0	0	0	0	0	0	0	0	0	0	0	0	0	0	0	0	0	0
K01635	1	1	1	2	0	1	2	0	1	0	1	1	1	1	2	1	3	1	1	2	0	2	0	1	0	0	1	0	1	1	0	1	0	1	0	1	0	1	0	2	2	1	2	1	0	0	0	1	1
K01633	20	15	19	15	19	18	17	17	16	17	18	19	16	17	13	15	16	20	19	17	14	16	18	18	18	9	17	17	18	16	12	14	17	17	19	15	17	17	16	18	19	18	16	17	15	17	18	17	18
K01630	1	0	0	0	0	0	0	0	1	0	0	0	1	1	0	0	0	0	1	0	0	0	1	0	1	0	0	0	0	0	0	1	0	0	0	0	0	0	0	1	0	0	0	0	0	0	0	1	0
K02588	10	14	8	18	7	5	9	11	12	10	9	6	10	8	17	15	13	7	10	12	12	13	12	9	8	17	10	9	13	12	15	20	9	12	4	14	6	13	11	9	8	7	11	11	14	9	7	9	8
K02589	1	4	2	4	2	1	3	3	3	3	2	2	2	2	3	4	3	2	3	3	4	3	4	2	2	4	2	3	3	4	4	5	3	4	1	4	2	3	2	3	3	2	4	4	4	3	2	2	2
K02858	1	1	0	0	0	0	1	0	1	1	0	0	1	0	6	1	1	0	0	1	1	1	0	0	0	2	0	0	1	1	0	0	0	1	0	0	0	0	0	1	0	0	1	0	0	0	0	0	1
K02859	0	0	0	1	1	0	1	0	0	0	0	0	1	1	1	0	2	0	1	1	0	1	0	1	0	0	0	0	0	1	0	1	0	0	0	0	0	0	0	1	0	0	0	1	0	0	0	1	1
K02852	0	1	0	0	0	0	0	0	1	0	0	0	1	0	0	0	0	0	0	0	0	0	0	0	1	0	0	0	0	0	0	0	0	1	0	0	0	0	0	1	0	0	0	0	0	0	0	0	0
K14059	3	6	3	4	4	4	4	5	6	3	4	4	3	3	5	5	4	3	4	4	5	5	4	3	4	4	3	4	5	5	5	5	4	4	3	6	4	3	5	6	4	4	6	4	5	3	3	4	3
K14058	0	0	0	0	0	0	0	0	0	0	0	0	0	0	0	0	0	1	0	0	0	0	0	0	0	0	0	0	0	0	0	0	0	0	0	0	0	0	0	1	1	1	0	0	0	0	1	0	0
K02586	1	5	3	6	3	2	4	4	4	3	4	2	3	3	4	6	4	3	5	5	4	5	5	3	3	4	3	3	6	4	5	7	3	5	2	5	3	4	3	4	4	3	5	5	6	3	3	3	3
K02587	2	7	3	7	4	2	4	6	5	4	4	3	3	4	5	7	5	4	4	4	5	5	7	3	4	5	3	4	4	6	6	8	4	7	2	7	4	5	4	4	5	3	5	6	6	4	3	4	3
K03679	0	0	0	0	0	0	0	0	0	0	0	0	0	0	6	1	0	0	0	0	0	0	0	0	0	1	0	0	0	0	0	0	0	0	0	0	0	0	0	0	0	0	0	0	0	0	0	0	1
K03671	42	42	37	41	39	43	39	40	41	39	47	38	40	39	36	39	45	41	47	46	43	48	41	40	39	47	39	39	50	39	45	51	39	41	43	43	45	39	41	42	40	39	52	39	48	40	42	43	39
K03670	0	0	0	0	0	0	0	0	0	0	0	0	0	0	0	0	0	0	1	1	0	1	0	0	0	0	0	0	1	0	0	1	0	0	0	0	0	0	0	1	0	0	1	0	1	0	0	0	0
K03673	0	0	0	0	0	0	0	0	0	0	0	0	0	0	0	0	0	0	0	0	0	0	0	0	0	0	0	0	0	0	0	0	0	0	0	0	0	0	0	0	0	0	1	0	0	0	0	0	0
K03672	0	0	0	0	0	0	0	0	0	0	0	0	0	0	0	0	0	1	0	0	0	0	0	0	0	0	0	0	0	0	0	0	0	0	0	0	0	0	0	0	1	0	0	0	0	0	0	0	0
K03676	0	0	0	0	0	0	0	0	0	0	0	0	0	0	0	0	0	0	0	0	0	0	0	0	0	0	0	0	0	0	0	0	0	0	0	0	0	0	0	1	0	0	0	0	0	0	0	0	0
K09761	25	28	27	27	28	29	26	27	27	27	30	26	28	26	23	27	26	28	30	29	27	30	28	26	27	27	26	27	30	26	28	30	27	27	28	28	29	26	27	27	27	27	30	27	29	27	28	27	26
K09760	15	15	18	12	19	19	16	16	15	16	18	17	16	17	13	14	13	19	19	17	14	16	17	17	17	9	16	17	18	15	12	12	18	15	19	14	18	15	16	17	19	19	18	16	15	17	18	16	17
K09763	0	0	0	0	0	0	0	0	0	0	0	0	0	1	0	0	0	0	0	0	0	0	1	0	0	0	0	0	0	0	0	0	0	0	0	0	0	0	0	1	0	0	0	0	0	0	0	0	0
K09762	15	15	10	19	11	12	13	14	15	12	14	12	9	12	14	14	19	11	13	15	15	16	13	13	12	18	14	12	15	14	18	19	12	14	12	16	15	15	13	14	11	11	18	13	18	13	11	15	12
K09765	15	18	12	18	12	13	14	15	17	13	16	13	15	12	15	18	18	12	16	17	17	19	14	13	13	22	14	13	19	14	20	23	14	15	12	18	15	16	15	15	13	12	20	14	20	14	13	15	12
K09764	1	4	2	4	2	1	2	3	3	2	2	2	2	2	3	4	2	3	2	2	3	2	3	2	2	3	2	2	2	3	3	4	2	4	1	4	2	3	2	3	3	2	2	4	3	2	2	2	2
K09767	4	5	3	4	3	2	3	5	5	3	3	3	3	4	4	5	4	3	3	4	3	4	4	3	3	3	4	3	4	5	4	4	4	5	3	5	5	5	3	6	3	3	5	5	5	3	3	4	3
K09769	5	6	4	6	4	3	5	6	6	4	5	4	4	5	5	7	6	4	5	6	5	6	6	4	4	5	4	4	6	6	6	8	4	6	3	6	4	6	4	6	4	4	7	5	7	4	4	4	4
K09768	5	6	5	5	4	5	5	5	7	4	8	5	8	5	6	8	7	6	6	8	6	9	6	4	4	7	4	5	7	5	7	9	5	5	5	6	5	4	6	5	5	5	8	5	9	5	6	5	4
K03187	0	1	0	1	1	0	1	0	1	1	1	1	1	0	1	1	1	0	1	0	1	1	1	1	0	2	1	1	1	1	1	1	1	1	0	1	1	1	0	1	0	0	1	1	1	1	0	1	1
K03186	8	8	7	6	10	7	8	8	8	9	6	7	10	8	13	7	6	6	10	9	7	9	11	6	7	7	6	6	11	9	6	9	7	7	5	8	7	7	8	9	6	8	8	8	9	8	6	7	6
K03185	0	0	0	0	0	0	0	0	0	0	0	0	0	0	0	0	0	0	0	0	0	0	0	0	0	0	0	0	0	0	0	0	0	0	0	0	0	0	0	1	0	0	1	0	0	0	0	0	0
K03183	28	25	34	23	36	35	30	30	27	31	33	32	32	34	23	23	26	36	37	31	25	29	34	34	34	15	29	31	34	29	21	24	31	29	35	25	33	27	30	33	35	35	28	30	26	30	34	30	35
K03182	7	7	7	6	10	7	8	8	7	8	6	7	9	8	7	6	6	6	10	8	6	8	10	6	7	6	6	6	11	8	6	8	7	7	5	7	7	7	8	9	6	8	8	8	8	8	5	7	6
K03189	0	1	0	1	1	0	1	0	1	1	1	1	1	0	1	1	1	0	1	0	1	1	1	1	0	2	1	1	1	1	1	1	1	1	0	1	1	1	0	1	0	0	1	1	1	1	0	1	1
K03188	0	1	0	1	1	0	1	0	1	1	1	1	1	0	1	1	1	0	1	0	1	1	1	1	0	2	1	1	1	1	1	1	1	1	0	1	1	1	0	1	0	0	1	1	1	1	0	1	1
K12454	0	0	0	0	0	0	0	0	0	0	0	0	1	1	0	0	0	0	0	0	0	0	1	0	0	1	0	0	0	0	0	1	0	0	0	0	0	0	0	1	0	0	0	0	0	0	0	0	0
K12452	3	3	2	1	2	2	2	2	3	2	3	2	5	1	2	4	2	1	3	4	2	4	1	2	2	5	2	3	3	2	3	3	2	2	2	3	2	2	3	2	1	2	3	2	3	2	2	2	1
K06919	2	4	2	5	3	2	4	4	4	2	4	2	3	3	5	4	5	3	4	5	4	5	4	3	3	4	3	3	4	4	4	5	2	3	2	4	2	3	3	3	3	3	5	4	5	3	3	3	3
K06916	0	0	0	0	0	0	0	0	0	0	0	0	0	0	0	0	0	0	0	0	0	0	0	0	0	0	0	0	0	0	0	0	0	0	0	0	0	0	0	1	0	0	0	0	0	0	0	0	0
K06915	1	3	2	5	2	1	3	3	4	5	2	2	2	2	15	5	3	2	1	2	6	3	3	2	3	12	3	3	2	3	6	6	2	5	1	3	2	3	3	4	2	2	2	3	4	4	2	2	3
K06914	0	0	0	0	0	0	0	0	0	0	0	0	0	0	6	1	0	0	0	0	0	0	0	0	0	1	0	0	0	0	0	0	0	0	0	0	0	0	0	0	0	0	0	0	0	0	0	0	1
K06913	0	0	0	0	0	0	0	0	0	0	0	0	0	0	6	1	0	0	0	0	0	0	0	0	0	1	0	0	0	0	0	0	0	0	0	0	0	0	0	0	0	0	0	0	0	0	0	0	1
K06911	6	9	8	10	12	7	10	10	10	12	7	7	11	10	10	10	7	7	11	10	10	10	13	6	9	15	8	8	12	11	12	14	8	11	5	9	7	8	11	12	7	9	9	10	9	9	7	9	6
K06910	2	2	1	2	2	1	2	1	2	2	2	2	2	2	2	1	4	2	4	4	2	4	2	1	2	2	2	2	5	2	2	4	1	2	1	2	1	2	1	3	2	1	5	2	3	2	1	2	1
K08986	1	2	2	2	1	1	2	0	2	1	2	1	5	0	1	4	2	1	2	3	1	4	1	1	0	2	1	1	2	1	1	2	1	1	1	2	1	1	2	1	1	1	2	1	2	1	1	1	0
K08987	1	0	1	2	1	1	2	0	1	0	1	0	1	1	2	0	3	1	1	1	0	1	0	1	0	0	1	0	1	1	0	1	0	1	0	0	0	1	0	1	1	0	1	1	0	0	0	1	1
K08984	0	0	0	0	0	0	0	0	0	1	1	0	1	0	0	0	0	0	2	1	0	1	1	0	0	0	0	0	3	0	0	2	0	1	0	0	0	0	0	1	0	0	2	0	1	0	0	0	0
K08981	1	0	0	0	0	0	0	0	1	0	1	0	0	0	1	1	0	0	0	0	1	0	0	0	0	2	0	0	1	0	0	1	0	0	0	0	0	0	0	1	0	0	1	0	1	0	1	0	0
K08988	0	2	1	1	1	1	1	0	2	1	1	0	5	0	1	3	1	0	1	2	1	2	0	0	0	2	0	1	1	1	1	2	1	1	0	2	0	1	2	0	0	1	0	1	1	1	1	0	0
K05934	10	8	5	11	6	8	7	7	8	8	9	7	5	6	18	7	12	7	8	9	10	10	7	8	8	15	9	7	9	7	11	12	6	8	7	8	9	8	8	7	6	7	10	6	10	8	7	9	8
K05936	11	9	6	11	7	9	7	7	8	8	10	8	5	7	13	7	12	7	8	9	10	10	8	9	8	15	9	8	10	7	12	13	7	9	8	9	10	9	8	9	7	7	11	7	11	8	8	9	8
K05939	1	1	1	0	1	0	1	1	1	2	3	1	2	3	1	1	2	1	7	5	1	4	4	1	1	1	1	1	9	1	1	6	1	2	1	1	1	1	1	3	1	1	6	1	4	1	1	1	1
K00378	25	28	26	25	27	29	25	26	26	26	28	26	26	24	28	27	23	27	26	26	27	27	27	26	27	28	25	27	26	26	27	27	27	25	29	28	30	25	27	24	26	27	26	26	27	27	27	26	27
K00375	12	17	11	13	11	12	12	12	15	11	15	10	18	10	12	18	15	10	15	16	13	18	12	11	10	16	10	12	18	13	15	19	13	12	11	17	14	13	14	13	10	11	17	12	19	12	12	12	11
K00374	3	1	1	1	1	1	1	1	1	1	1	1	1	1	1	1	2	1	1	1	0	1	0	1	1	1	1	0	1	1	0	1	0	1	1	1	1	1	1	1	1	1	1	1	1	1	1	1	1
K00371	3	0	1	1	1	1	1	1	1	0	1	1	1	1	1	0	2	0	1	1	0	1	0	1	1	0	1	0	0	1	0	1	0	1	1	0	1	1	0	1	1	0	1	1	1	1	0	1	1
K00370	3	0	1	1	1	1	1	1	1	0	1	1	1	1	1	0	2	0	1	1	0	1	0	1	1	0	1	0	0	1	0	1	0	1	1	0	1	1	0	1	0	0	1	1	1	0	0	1	1
K00373	3	0	1	1	1	1	1	1	1	0	1	1	1	1	1	0	2	0	1	1	0	1	0	1	1	0	1	0	0	1	0	1	0	0	1	0	1	1	0	1	1	0	1	1	1	1	0	1	1
K00372	0	0	0	0	0	0	0	0	0	0	1	0	1	1	0	0	1	0	1	1	0	1	1	0	0	0	0	0	1	0	0	1	0	0	0	0	0	0	0	1	0	0	1	0	1	0	0	0	0
K01358	33	37	33	39	34	34	34	36	36	35	38	34	34	34	32	37	38	34	40	40	37	40	39	34	35	41	35	35	43	35	40	45	34	37	34	38	37	34	36	38	33	34	41	35	42	35	34	35	33
K09166	0	0	0	0	0	0	0	0	0	0	0	0	0	0	0	0	0	0	1	1	0	1	0	0	0	0	0	0	1	0	0	1	0	0	0	0	0	0	0	0	0	0	1	0	1	0	0	0	0
K09165	0	0	0	0	0	0	0	0	0	0	1	0	0	0	0	0	0	1	1	1	0	1	0	0	0	0	0	0	1	0	0	1	0	0	0	0	0	0	0	0	1	0	1	0	1	0	0	0	0
K09163	4	5	3	5	3	3	4	3	5	3	4	3	7	2	5	6	5	3	4	5	4	5	3	3	3	4	3	4	4	3	4	4	3	3	2	5	4	4	4	4	3	3	4	3	5	3	3	3	3
K09162	0	0	0	0	0	0	0	0	0	0	0	0	0	1	0	0	0	0	0	0	0	0	1	0	0	0	0	0	0	0	0	0	0	0	0	0	0	0	0	1	0	0	0	0	0	0	0	0	0
K01354	0	0	0	0	0	0	0	0	0	0	0	0	0	0	0	0	0	0	0	0	0	0	0	0	0	0	0	0	0	0	0	0	0	0	0	0	0	0	0	1	0	0	0	0	0	0	0	0	0
K01356	19	17	12	21	13	13	16	16	17	14	18	15	13	16	17	16	22	13	18	19	18	19	18	16	15	21	16	14	22	17	20	25	14	17	13	18	17	18	15	19	13	13	23	16	23	15	14	18	15
K05601	0	0	0	0	0	0	0	0	0	0	0	0	0	0	0	0	0	0	0	0	0	0	0	0	0	0	0	0	0	0	0	0	0	0	0	0	0	0	0	1	0	0	0	0	0	0	0	0	0
K05606	0	1	0	1	1	0	1	0	1	0	1	1	1	0	0	1	0	1	0	0	1	0	1	1	1	2	1	1	0	0	1	1	1	1	0	1	1	1	0	1	1	1	1	1	1	1	1	0	1
K02927	0	0	0	0	0	0	0	0	0	0	0	0	0	0	6	1	0	0	0	0	0	0	0	0	0	1	0	0	0	0	0	0	0	0	0	0	0	0	0	0	0	0	0	0	0	0	0	0	1
K03800	5	7	6	9	7	5	8	7	8	9	7	8	7	8	6	7	8	5	7	8	10	8	8	6	7	13	7	7	8	6	10	10	5	8	5	7	6	6	8	9	5	7	8	7	8	8	6	8	5
K00510	0	0	0	0	0	0	0	0	0	0	0	0	0	0	0	0	0	0	0	0	0	0	0	0	0	0	0	0	0	0	0	0	0	0	0	0	0	0	0	1	0	0	0	0	0	0	0	0	0
K03801	4	7	6	6	10	6	7	7	7	8	4	5	9	7	7	6	4	6	7	6	6	6	9	5	6	6	5	5	6	8	5	6	6	8	4	7	5	6	8	8	6	7	4	7	5	6	5	6	5
K00514	0	0	0	0	0	0	0	0	0	0	0	0	0	0	0	0	0	0	0	0	0	0	0	0	0	0	0	0	0	0	0	0	0	0	0	0	0	0	0	1	0	0	0	0	0	0	0	0	0
K00517	1	0	1	0	0	0	0	0	1	0	1	1	1	1	0	0	1	1	1	1	1	1	2	1	1	0	1	0	1	0	0	1	0	1	1	0	1	1	1	3	1	1	0	1	0	1	1	1	1
K05971	0	0	0	0	0	0	0	0	0	0	0	0	0	0	0	0	0	0	0	0	0	0	0	0	0	0	0	0	0	0	0	0	0	0	0	0	0	0	0	1	0	0	0	0	0	0	0	0	0
K03154	14	11	8	9	8	12	7	9	9	8	14	9	8	9	13	9	13	12	13	13	9	13	10	10	10	9	9	7	15	8	9	14	9	10	12	11	12	10	8	10	10	9	15	9	13	8	11	11	10
K05589	1	1	1	0	0	0	0	1	1	1	1	0	1	1	0	0	1	0	2	1	0	1	1	0	1	0	0	0	3	1	0	2	0	1	0	1	0	0	1	1	0	1	2	0	1	1	0	0	0
K03150	26	27	21	25	24	24	22	25	25	23	24	20	24	22	23	27	24	21	25	26	24	28	25	20	23	28	21	20	28	25	26	30	23	23	22	27	25	24	24	23	21	21	28	24	28	22	22	25	20
K03623	0	0	0	0	0	0	0	0	0	0	0	0	0	0	6	1	0	0	0	0	0	0	0	0	0	1	0	0	0	0	0	0	0	0	0	0	0	0	0	0	0	0	0	0	0	0	0	0	1
K03152	19	28	25	25	28	28	26	26	26	26	29	25	27	23	23	27	25	27	29	27	27	29	27	25	25	28	23	27	30	26	28	30	26	27	26	28	27	23	27	24	26	26	29	25	29	27	27	25	24
K03621	20	22	17	24	21	18	21	21	21	20	19	17	19	20	21	20	23	16	23	23	20	24	23	17	18	23	18	17	25	22	23	27	18	20	16	22	20	20	20	22	17	18	25	21	24	19	17	21	17
K14205	0	0	0	1	1	0	1	1	0	0	0	0	1	1	1	0	1	0	1	1	0	1	0	1	0	0	0	0	1	1	0	1	0	0	0	0	0	0	0	1	0	0	0	0	1	0	0	1	0
K01134	1	1	0	1	1	1	1	1	2	1	3	2	3	3	1	1	4	1	5	5	2	5	6	1	1	3	1	2	7	1	2	8	1	2	1	1	1	2	1	3	1	1	6	1	5	2	1	2	1
K01135	0	0	0	0	0	0	0	0	0	0	0	0	0	1	0	0	0	0	0	0	0	0	1	0	0	0	0	0	0	0	0	0	0	0	0	0	0	0	0	0	0	0	0	0	0	0	0	0	0
K01136	1	1	0	1	1	0	1	1	1	1	1	1	2	3	0	0	1	0	2	2	1	1	4	1	1	1	1	1	2	1	1	3	1	1	0	1	1	1	1	3	0	1	1	1	1	1	1	1	1
K01137	0	0	0	0	0	0	0	0	0	0	1	0	1	1	0	0	1	0	1	1	0	1	1	0	0	0	0	0	1	0	0	2	0	0	0	0	0	0	0	1	0	0	1	0	1	0	0	0	0
K01130	4	3	3	3	2	3	2	3	4	3	8	4	6	8	3	3	9	5	11	10	4	8	12	4	3	5	6	3	12	3	4	13	3	4	6	2	3	4	3	8	4	4	11	3	8	3	4	4	5
K01132	0	0	0	0	0	0	0	0	0	0	0	0	0	0	0	0	0	0	1	1	0	1	0	0	0	0	0	0	1	0	0	1	0	0	0	0	0	0	0	0	0	0	1	0	1	0	0	0	0
K01133	1	1	0	1	1	1	1	1	1	1	1	2	1	1	0	1	1	1	2	1	2	1	2	1	1	2	1	2	2	1	1	2	1	1	1	1	2	1	1	1	1	1	3	1	2	2	1	1	1
K01138	3	4	2	3	3	2	3	3	4	4	5	5	6	8	2	3	6	2	9	8	5	7	13	4	3	8	4	5	10	2	6	12	4	5	3	4	4	4	3	8	2	3	10	3	8	5	3	5	4
K01139	1	0	0	0	0	0	0	0	0	0	1	0	0	0	0	0	1	0	1	1	0	1	0	0	1	1	0	0	1	0	1	1	0	0	1	0	2	0	0	0	0	0	1	0	1	0	0	0	1
K02113	23	21	22	22	24	26	22	21	21	22	26	23	19	22	19	19	24	25	24	23	22	24	23	24	24	22	23	23	24	21	22	22	21	21	26	22	25	21	22	22	24	23	24	22	23	23	24	24	23
K02112	29	26	27	27	29	32	27	27	26	26	32	28	23	27	23	25	29	30	30	29	27	29	28	29	29	25	28	27	30	26	27	28	27	27	31	27	32	26	26	28	29	28	31	27	29	27	30	30	28
K02111	26	26	26	26	27	28	26	26	26	25	28	27	23	27	23	24	27	28	28	27	26	28	28	27	27	25	27	26	28	26	27	27	26	26	28	27	29	26	26	27	27	27	29	27	28	26	27	28	26
K02446	6	1	2	2	1	1	2	2	2	1	2	2	2	3	2	1	3	1	2	2	1	2	2	2	2	1	3	1	2	2	1	1	2	1	2	1	3	3	1	3	1	2	3	2	2	2	2	3	3
K02117	11	25	17	21	20	16	20	20	23	21	17	14	26	17	26	24	16	13	21	21	21	24	20	14	16	29	14	18	23	22	24	28	20	20	13	25	18	18	23	19	13	17	21	19	23	19	14	17	14
K02116	1	1	1	1	1	1	1	1	1	1	1	2	1	1	1	1	1	1	1	1	2	1	2	1	1	2	1	2	1	1	1	1	1	2	1	1	2	1	1	3	1	1	2	2	2	2	1	1	1
K02115	29	26	27	27	29	32	27	27	26	26	32	28	23	27	23	25	29	30	30	29	27	29	28	29	29	25	28	27	30	26	27	28	27	27	31	27	32	26	26	28	29	28	31	27	29	27	30	30	28
K02114	29	26	27	27	29	33	27	27	26	25	32	28	23	27	23	25	29	30	30	29	27	29	28	29	29	25	28	27	30	26	27	28	27	27	31	27	32	26	26	28	29	28	31	27	29	27	30	30	28
K02119	7	14	8	14	9	7	10	12	12	11	9	8	8	9	17	12	11	7	10	10	14	12	11	9	9	19	10	10	12	12	16	18	11	12	8	15	12	11	11	11	8	9	14	11	14	11	8	11	9
K02118	12	25	18	22	21	18	21	21	24	22	18	15	27	17	27	26	17	14	22	22	22	25	21	15	17	30	15	19	24	23	26	29	20	20	14	25	19	19	23	19	14	18	22	20	24	20	16	18	15
K01036	4	0	0	3	0	0	1	0	1	0	0	1	0	1	1	0	3	0	0	0	0	0	1	2	1	0	2	0	0	0	0	0	0	0	0	0	0	2	0	1	1	0	0	1	1	0	0	1	2
K13004	0	1	0	1	1	0	1	0	1	0	0	1	0	0	0	0	0	0	0	0	1	0	1	1	0	1	0	1	0	0	1	1	0	1	0	1	0	1	0	1	0	0	1	1	1	1	0	0	0
K13001	0	2	1	1	1	1	1	0	2	1	1	0	5	0	1	3	1	0	1	2	1	2	0	0	0	2	0	1	1	1	1	1	1	1	0	2	0	1	2	0	0	1	0	1	1	1	1	0	0
K06404	3	4	2	2	3	6	2	2	3	2	5	3	2	2	2	2	4	4	4	4	4	5	3	4	3	4	3	3	5	2	4	5	3	3	5	4	6	3	3	2	3	3	6	2	5	3	4	4	3
K03862	0	0	0	0	0	0	0	0	0	0	0	0	0	0	0	0	0	0	0	0	0	0	0	0	0	0	0	0	0	0	0	0	0	0	0	0	0	0	0	1	0	0	0	0	0	0	0	0	0
K06406	7	14	8	14	9	10	10	11	12	10	13	9	7	8	11	13	12	9	11	11	14	13	11	10	10	18	9	10	13	11	17	18	10	12	9	14	12	10	11	10	9	9	15	10	15	11	10	11	8
K05020	1	0	0	0	0	0	0	0	0	0	1	0	0	0	0	0	1	0	1	1	0	1	0	0	0	0	0	0	1	0	0	0	0	0	0	0	0	0	0	1	0	0	1	0	1	0	0	0	0
K06400	8	11	7	15	8	9	10	10	11	9	10	8	6	9	10	11	12	8	9	10	12	11	11	9	9	15	10	9	11	10	15	15	8	10	8	12	10	10	10	9	8	7	11	10	12	9	8	11	8
K06403	4	5	3	3	4	6	3	3	3	3	6	4	2	3	2	2	4	4	5	4	5	5	3	5	4	5	3	4	5	2	5	5	4	3	6	5	7	3	3	3	3	4	6	3	6	4	5	5	4
K03242	0	0	0	0	0	0	0	0	0	0	0	0	0	0	6	1	0	0	0	0	0	0	0	0	0	1	0	0	0	0	0	0	0	0	0	0	0	0	0	0	0	0	0	0	0	0	0	0	1
K03243	0	0	0	0	0	0	0	0	0	0	0	0	0	0	6	1	0	0	0	0	0	0	0	0	0	1	0	0	0	0	0	0	0	0	0	0	0	0	0	0	0	0	0	0	0	0	0	0	1
K13919	0	0	0	1	0	0	1	0	0	0	0	0	1	1	1	0	1	0	0	1	0	1	0	0	0	0	0	0	0	1	0	1	0	0	0	0	1	0	0	0	0	0	0	0	0	0	0	1	0
K06215	11	10	12	11	10	15	9	11	9	10	17	13	7	10	8	11	12	16	14	13	12	12	13	14	14	12	13	14	15	11	12	12	13	11	17	10	16	10	10	11	15	12	14	11	13	13	16	12	14
K09936	3	6	2	4	3	3	3	3	4	3	5	4	3	3	3	3	5	3	5	5	6	6	5	4	3	7	4	4	5	3	6	7	3	5	4	7	6	4	4	4	3	4	6	3	7	5	3	4	4
K06217	27	27	26	27	28	29	27	27	27	26	29	27	24	27	24	25	28	28	30	29	27	29	29	27	28	26	27	27	31	27	27	30	27	27	29	28	29	26	27	28	28	27	31	27	29	27	28	28	27
K09930	0	0	0	0	0	0	0	0	0	0	0	0	1	1	0	0	0	1	0	1	0	0	1	0	0	0	0	0	0	0	0	0	0	0	0	0	0	0	0	1	1	1	0	1	0	0	0	0	0
K09931	0	0	0	0	0	0	0	0	0	0	0	0	1	1	0	0	0	1	0	1	0	0	1	0	1	0	0	0	0	0	0	0	0	0	0	0	0	0	0	1	1	1	0	1	0	0	0	0	0
K09932	0	0	0	0	0	0	0	0	0	0	0	0	0	1	0	0	0	0	0	0	0	0	1	0	0	0	0	0	0	0	0	0	0	0	0	0	0	0	0	0	0	0	0	0	0	0	0	0	0
K06213	10	14	9	13	10	11	10	13	13	12	14	10	10	11	11	12	13	11	13	14	15	15	12	10	12	18	11	10	15	12	16	20	11	14	11	15	15	11	12	13	11	11	17	12	15	12	11	13	10
K09939	4	6	5	5	9	5	7	7	6	7	3	4	8	7	6	5	3	5	6	5	5	5	8	4	5	5	4	4	5	7	5	5	6	6	4	6	5	5	7	6	5	6	3	6	5	5	4	5	4
K00748	18	13	18	11	18	18	14	15	13	16	16	18	16	17	11	11	12	18	18	15	13	13	17	17	18	8	16	16	17	14	10	10	17	14	19	12	17	15	15	17	17	18	14	16	13	16	18	16	18
K07165	0	0	0	0	0	0	0	0	0	0	0	0	0	0	0	0	0	0	0	0	0	0	0	0	0	0	0	0	0	0	0	0	0	0	0	0	0	0	0	1	0	0	0	0	0	0	0	0	0
K07164	11	11	15	8	17	16	13	13	11	14	14	15	14	14	9	10	9	17	14	12	12	11	15	14	15	7	13	15	12	13	9	8	14	12	17	11	15	11	13	13	16	17	10	13	10	14	16	13	15
K07166	15	14	9	14	10	11	11	12	13	9	13	11	9	10	12	12	17	11	12	13	12	14	11	11	10	12	11	10	13	12	13	16	11	11	11	14	14	13	11	12	11	10	17	12	16	10	11	13	11
K07161	0	1	0	0	0	0	0	0	1	0	0	0	1	0	6	1	0	1	0	0	1	0	0	0	0	1	0	0	0	0	0	0	0	1	0	0	0	0	0	1	1	1	0	1	0	0	1	0	1
K07160	3	2	2	1	2	2	2	3	2	2	2	3	2	3	2	2	3	2	2	2	2	2	2	2	2	1	2	2	2	3	2	2	3	2	3	2	4	3	2	3	2	2	3	2	3	2	2	3	2
K01839	14	14	10	16	10	11	12	11	13	11	14	10	13	10	11	14	17	10	12	14	13	16	11	11	10	18	12	11	13	12	16	18	11	12	10	15	13	13	12	11	10	9	15	11	15	11	11	13	10
K01838	3	9	6	6	5	4	6	5	7	5	6	4	12	5	6	11	6	4	6	8	5	9	5	5	4	9	4	6	6	7	7	9	6	6	3	8	4	5	7	5	4	4	5	6	7	5	5	5	4
K01835	4	4	3	7	3	2	4	4	4	3	4	2	3	4	5	5	7	3	4	5	3	5	4	4	3	3	3	2	4	5	4	6	3	5	1	4	3	5	3	5	3	2	4	5	5	3	2	4	4
K01834	73	74	71	76	76	80	77	74	74	70	83	75	68	78	81	68	83	79	82	80	73	79	77	79	77	71	72	74	80	76	72	78	75	73	79	75	84	74	70	80	78	74	86	77	79	74	79	81	79
K08322	1	2	1	1	1	1	1	0	2	1	1	0	5	0	1	3	1	0	1	2	1	2	0	0	0	2	0	1	1	1	1	2	1	1	0	2	0	1	2	0	0	1	1	1	1	1	1	0	0
K08323	1	1	0	0	1	1	1	1	1	0	1	1	1	1	0	1	0	1	1	0	1	0	1	1	1	2	1	1	1	1	1	1	1	1	1	1	1	1	1	1	1	1	1	1	1	1	1	1	1
K08321	0	1	0	0	0	0	0	0	1	1	0	0	1	0	0	0	0	0	0	0	0	0	0	0	1	1	0	0	0	0	0	0	0	1	0	1	0	0	0	1	0	0	0	0	0	0	0	0	0
K08325	0	1	0	0	1	0	0	1	1	1	0	0	1	0	0	1	0	1	0	0	1	0	0	0	1	1	0	1	0	1	1	1	0	2	0	1	0	0	0	1	1	0	0	1	1	1	1	0	0
K01658	25	21	23	24	25	26	22	24	22	23	24	25	21	24	24	22	22	25	24	23	23	22	27	25	25	23	25	24	23	22	23	21	24	22	26	21	26	23	22	24	24	24	23	24	23	23	25	24	25
K01653	27	29	25	28	26	27	25	26	28	25	27	26	27	24	30	27	26	25	29	28	28	29	29	26	27	30	24	27	30	26	28	31	27	27	24	29	29	28	27	28	25	26	30	27	30	27	26	27	26
K01652	41	45	36	41	36	39	37	37	42	36	43	37	45	35	46	43	42	36	43	45	40	47	40	38	38	45	34	39	46	39	42	49	40	39	35	46	43	41	40	41	36	37	47	38	47	39	38	39	38
K01654	5	5	4	7	3	3	5	4	6	6	4	5	7	3	10	8	5	3	3	5	7	6	4	4	5	15	5	6	5	5	9	8	4	5	3	5	4	5	6	4	3	4	5	4	6	6	4	4	3
K01657	17	22	17	21	19	18	19	19	21	20	18	16	22	18	24	22	18	16	20	21	20	22	21	16	17	25	17	17	23	20	22	25	19	20	15	22	19	19	20	19	16	17	20	19	22	18	17	19	16
K02874	27	29	28	27	29	30	27	28	28	28	31	27	29	28	30	27	28	29	31	31	28	31	29	28	28	28	27	28	32	28	28	31	28	28	29	29	30	27	29	29	28	29	32	28	30	28	29	28	28
K02875	0	0	0	0	0	0	0	0	0	0	0	0	0	0	6	1	0	0	0	0	0	0	0	0	0	1	0	0	0	0	0	0	0	0	0	0	0	0	0	0	0	0	0	0	0	0	0	0	1
K02876	27	29	28	28	29	30	28	28	29	28	30	27	29	27	31	29	29	29	31	31	28	31	29	28	28	29	27	28	32	28	29	31	28	28	29	29	30	27	29	28	28	28	31	28	30	28	29	28	28
K02877	0	0	0	0	0	0	0	0	0	0	0	0	0	0	6	1	0	0	0	0	0	0	0	0	0	1	0	0	0	0	0	0	0	0	0	0	0	0	0	0	0	0	0	0	0	0	0	0	1
K02871	27	29	28	26	28	29	27	27	28	28	30	27	29	27	30	27	28	28	31	30	27	31	28	28	27	28	26	28	32	28	27	31	28	27	29	29	29	27	28	28	28	28	31	27	29	27	29	28	28
K02878	27	29	28	28	29	30	28	28	28	27	31	27	29	28	25	28	28	29	31	31	28	31	29	28	28	28	27	28	32	28	29	31	28	28	29	29	30	27	29	29	28	29	31	28	30	28	29	29	27
K02879	27	29	28	28	29	30	28	28	29	28	31	27	29	28	25	28	29	29	31	31	28	31	29	28	28	28	27	28	32	28	29	31	28	28	29	30	30	27	29	28	28	29	32	28	31	28	29	29	27
K09749	8	9	6	11	7	8	7	8	8	8	8	8	5	6	7	9	8	7	7	7	10	8	9	7	8	14	8	8	8	8	12	12	7	9	7	9	8	8	7	8	6	6	9	7	11	9	7	8	6
K09748	26	28	27	27	28	30	27	28	28	27	30	27	28	26	24	28	28	29	29	29	27	30	27	27	28	27	27	28	30	28	28	30	28	27	29	29	29	27	28	27	28	28	30	27	30	27	28	28	27
K06023	16	29	19	33	21	22	25	25	27	22	29	19	18	20	26	27	32	21	29	30	29	34	25	21	21	36	21	22	35	26	35	42	20	27	19	31	24	22	24	24	22	20	37	24	34	23	21	25	19
K09741	0	0	0	0	0	0	0	0	0	0	0	0	0	0	6	1	0	0	0	0	0	0	0	0	0	1	0	0	0	0	0	0	0	0	0	0	0	0	0	0	0	0	0	0	0	0	0	0	1
K09740	0	0	0	0	0	0	0	0	0	0	0	0	0	0	0	0	0	1	0	0	0	0	0	0	0	0	0	0	0	0	0	0	0	0	0	0	0	0	0	0	1	1	0	0	0	0	0	0	0
K09747	17	18	13	20	13	14	16	16	18	14	18	13	16	15	17	19	21	13	19	21	17	22	16	14	14	21	15	14	22	16	20	25	14	16	13	19	16	17	16	18	13	13	23	15	22	15	14	16	13
K06024	16	16	11	19	12	13	14	15	16	13	16	13	12	15	21	16	20	12	17	18	16	18	17	13	13	20	14	12	19	15	19	23	13	15	12	17	15	16	14	17	13	12	20	14	20	13	13	16	13
K03476	1	1	1	1	0	1	1	0	1	0	0	1	1	0	1	1	2	1	0	1	0	1	0	0	1	0	1	0	0	0	0	1	0	1	1	1	1	0	0	1	1	0	1	0	0	0	0	0	1
K03475	3	4	3	7	3	3	5	4	4	4	3	4	3	3	4	5	6	3	3	4	6	5	4	3	4	11	6	4	4	3	8	6	3	5	3	4	4	4	4	4	3	3	5	4	5	5	3	4	2
K03474	6	8	9	6	13	8	10	9	9	11	6	7	12	10	8	8	5	7	11	9	8	9	11	6	8	6	6	7	12	9	7	9	8	9	6	8	7	7	10	10	7	10	8	9	8	8	7	8	6
K03473	5	8	8	6	12	8	9	8	8	10	4	7	10	8	7	7	4	6	7	6	7	6	8	5	7	6	5	6	7	8	7	6	7	8	5	8	6	6	9	7	6	8	4	8	6	7	6	7	5
K03471	3	1	2	2	1	1	2	2	2	1	1	2	2	2	2	1	3	1	2	2	1	2	1	1	1	0	2	1	2	2	1	2	2	1	2	1	2	2	1	2	2	2	4	2	2	2	1	2	2
K03470	26	27	26	27	28	28	27	27	26	26	29	27	24	26	29	25	28	28	29	28	27	29	27	27	27	27	26	26	30	27	27	29	27	27	28	27	29	26	26	27	27	27	30	27	29	27	27	27	27
K03478	0	1	0	1	0	0	1	0	1	0	0	1	0	0	1	1	1	0	0	0	1	0	1	1	0	2	0	1	0	0	1	1	1	1	0	1	0	1	0	1	0	0	1	1	1	1	0	0	0
K02304	22	16	11	19	12	12	14	15	15	14	17	13	11	14	25	14	21	13	17	18	17	18	15	14	14	21	15	12	19	15	18	23	13	16	14	16	17	16	14	16	13	12	20	14	20	14	13	16	15
K02302	3	1	2	0	1	4	1	1	1	1	3	2	1	1	1	1	2	3	2	2	1	2	1	2	2	0	1	1	2	0	1	0	1	1	3	1	3	1	1	2	2	1	2	1	1	1	3	2	2
K02303	0	1	0	0	0	0	0	0	1	1	0	0	0	0	6	1	0	0	0	1	0	0	0	0	0	1	0	0	1	0	0	0	0	0	0	0	0	0	0	1	0	0	0	0	0	0	0	0	1
K02301	1	0	1	0	0	0	0	0	1	0	1	1	1	1	1	0	1	0	2	2	0	1	1	0	0	0	0	0	2	0	0	2	0	1	0	0	0	1	0	2	0	0	2	1	1	0	0	1	0
K03653	0	0	0	0	0	0	0	0	0	0	0	0	0	0	0	0	0	0	0	0	0	1	0	0	0	0	0	0	0	0	0	0	0	0	0	0	0	0	0	0	0	0	0	0	0	0	0	0	0
K03652	4	2	2	5	2	2	4	3	3	2	3	3	2	3	4	3	5	2	3	3	2	4	3	3	2	2	3	2	3	3	3	4	2	2	1	2	2	3	2	4	2	2	4	3	4	2	2	3	3
K03651	0	0	0	0	0	0	0	0	0	1	1	0	1	0	0	0	1	0	2	1	0	1	1	0	0	0	0	0	3	0	0	2	0	1	0	0	0	0	0	1	0	0	2	0	1	0	0	0	0
K03650	27	29	28	28	29	30	28	28	29	28	31	27	29	28	25	28	28	29	31	31	28	31	30	28	28	28	27	28	32	28	29	31	28	28	29	29	30	27	29	28	28	29	31	28	30	28	29	29	28
K03657	50	58	50	54	50	58	51	52	54	49	64	51	51	49	58	55	58	55	61	60	56	62	55	55	53	59	51	55	63	52	58	65	53	54	57	59	60	52	53	53	53	52	64	52	62	53	56	55	54
K03656	0	0	0	0	0	0	0	0	0	0	0	0	0	0	0	0	0	0	0	0	0	0	0	0	0	0	0	0	0	0	0	0	0	0	0	0	0	0	0	1	0	0	0	0	0	0	0	0	0
K03655	57	56	55	49	55	60	51	53	54	52	61	54	60	52	45	54	55	57	62	60	50	60	54	56	54	46	52	54	64	53	51	57	57	51	59	56	59	54	56	53	55	56	60	54	58	53	58	56	55
K03654	35	36	44	26	46	50	37	37	35	40	46	45	43	40	27	31	31	47	46	40	36	38	41	44	45	25	36	46	43	35	31	30	42	37	49	36	46	36	40	38	45	47	38	38	36	42	48	40	45
K03658	0	1	0	1	1	0	1	0	1	1	0	1	1	0	6	1	1	0	0	0	1	0	1	1	0	3	1	1	1	1	1	1	1	1	0	1	0	1	0	1	0	0	1	1	1	1	0	1	1
K06979	0	0	0	0	0	0	0	0	0	0	0	0	0	0	0	0	0	0	0	0	0	0	0	0	0	0	0	0	0	0	0	0	0	0	0	0	0	0	0	1	0	0	0	0	0	0	0	0	0
K06978	1	1	1	1	1	1	1	1	2	2	3	2	2	2	1	1	3	1	6	4	2	4	4	1	1	2	1	2	8	1	2	6	1	2	1	1	1	1	1	3	1	1	6	1	5	2	1	1	1
K06971	2	2	1	1	2	2	1	2	1	1	2	3	1	1	1	1	2	1	2	1	2	2	2	2	2	3	2	2	2	1	3	2	1	1	2	2	4	1	2	2	2	2	3	2	3	2	2	2	2
K06973	12	22	17	20	21	19	20	19	21	21	19	15	22	18	18	22	17	15	22	21	21	23	21	15	17	25	15	18	24	20	24	26	18	21	14	23	18	17	21	18	15	18	21	18	23	19	16	19	14
K06972	12	9	7	7	6	10	6	6	8	6	10	8	9	7	6	8	11	7	9	10	8	11	7	8	7	9	8	7	10	6	8	11	8	6	9	10	11	9	8	7	6	7	11	6	12	8	8	9	8
K06975	13	12	14	10	17	15	14	14	12	15	11	15	15	15	10	10	9	13	13	11	12	11	14	14	16	7	11	15	11	13	9	8	15	13	13	12	15	14	14	14	13	15	11	14	10	15	14	14	15
K06976	1	1	0	1	1	0	1	0	1	0	1	1	1	0	1	1	1	0	1	1	1	1	1	1	0	2	1	1	1	1	1	1	1	1	1	1	1	1	0	1	0	1	2	1	2	1	1	0	1
K07082	26	25	26	25	27	28	25	26	25	25	28	26	23	25	22	24	25	28	27	26	26	26	27	26	27	24	26	25	28	25	25	25	26	25	28	25	27	24	25	26	27	26	28	26	27	26	27	26	26
K07083	4	6	6	5	9	6	7	7	6	7	4	4	8	7	6	5	4	4	8	7	4	7	9	4	6	4	4	5	9	7	5	7	6	5	4	6	5	5	7	6	4	6	6	6	6	6	4	6	4
K07080	14	8	8	5	7	10	6	9	8	7	9	9	7	9	7	6	8	8	9	9	7	9	7	8	9	6	8	6	9	7	7	7	9	6	11	8	12	8	8	9	8	9	12	8	9	8	9	10	8
K07081	3	1	1	0	1	1	1	1	1	1	2	1	1	2	1	1	2	1	3	3	1	2	2	1	1	0	1	1	5	1	1	3	1	1	1	1	1	1	1	2	1	1	3	1	2	1	1	1	1
K07084	2	1	1	1	1	1	1	1	1	1	1	1	1	2	1	1	1	1	1	1	1	1	1	1	1	1	2	1	1	1	1	1	2	1	2	1	2	2	1	2	1	1	2	1	1	2	1	2	1
K07085	17	21	25	15	28	25	23	22	21	24	20	22	29	23	18	21	14	22	24	20	18	20	23	20	23	16	19	22	21	23	17	16	24	20	23	20	22	19	24	21	21	25	17	22	17	22	22	21	21
K07088	34	32	23	39	22	26	27	27	32	25	30	24	28	25	35	33	38	22	28	32	30	34	26	28	26	41	29	25	32	27	36	39	27	27	24	32	30	31	28	29	23	22	37	27	36	26	25	30	26
K07089	12	22	14	19	12	11	15	17	19	16	16	12	21	14	16	23	17	12	18	20	18	22	17	12	13	23	14	15	21	18	22	28	16	18	10	23	15	17	19	17	13	14	20	17	20	15	13	15	12
K00356	1	1	1	1	0	0	1	1	1	1	1	1	1	1	1	1	2	1	3	2	0	2	2	0	1	0	1	0	4	0	0	2	0	1	0	1	0	1	1	3	1	0	3	1	1	1	0	1	1
K00351	10	11	15	8	16	16	12	12	11	13	13	14	13	13	8	10	7	16	12	10	11	10	13	14	14	6	12	14	10	12	9	6	14	12	16	11	14	11	13	11	15	16	9	13	9	13	15	12	14
K00350	10	11	15	8	16	16	12	12	11	13	13	14	13	13	8	10	7	16	13	10	11	10	13	14	14	6	12	14	10	12	9	6	14	12	16	11	14	11	13	11	15	16	9	13	9	13	15	12	14
K05956	0	0	0	0	0	0	0	0	0	0	0	0	0	1	0	0	0	0	0	0	0	0	1	0	0	0	0	0	0	0	0	0	0	0	0	0	0	0	0	0	0	0	0	0	0	0	0	0	0
K00358	0	3	1	1	1	1	1	1	2	2	2	0	5	0	1	4	1	1	1	2	2	2	0	1	1	3	0	2	1	1	2	3	2	2	0	2	1	1	2	1	1	1	1	1	2	1	1	0	0
K00689	0	0	0	1	0	0	1	0	0	0	0	0	0	0	0	0	1	0	0	0	0	0	0	0	0	0	0	0	0	1	0	0	0	0	0	0	0	0	0	0	0	0	0	0	0	0	0	0	0
K00688	29	35	30	32	32	37	31	31	33	30	38	31	31	28	28	33	33	34	36	35	34	37	33	32	33	35	30	33	38	30	36	37	32	32	34	37	36	30	33	32	33	33	38	31	38	32	35	33	31
K00681	8	4	4	4	3	3	4	5	5	4	5	5	5	7	4	4	6	4	7	7	3	6	6	5	5	2	6	3	8	5	3	6	6	4	5	4	7	6	4	9	4	5	9	5	6	5	4	6	5
K00680	21	26	24	25	26	25	25	25	26	25	27	25	24	24	23	24	23	27	27	26	28	27	28	24	25	25	24	26	28	25	26	27	24	25	24	27	25	24	26	26	26	27	27	24	27	26	26	24	24
K00685	0	0	0	0	0	0	0	0	0	0	0	0	1	1	0	0	0	0	1	0	0	0	1	0	0	0	0	0	0	0	0	0	0	0	0	0	0	0	0	1	0	0	0	0	0	0	0	0	0
K00684	1	2	2	1	1	1	1	1	2	1	2	1	5	1	2	4	1	1	3	3	1	4	1	1	1	3	1	2	3	1	2	3	2	1	1	2	1	1	2	2	1	2	2	1	2	1	2	1	1
K00687	1	0	0	1	0	0	1	0	1	0	0	0	0	0	0	0	1	1	0	1	0	1	0	0	0	0	1	0	0	0	0	0	0	0	0	0	0	0	0	1	1	0	1	0	0	0	0	0	0
K05833	16	17	13	15	12	18	14	13	16	13	18	14	19	12	13	17	20	13	16	18	15	21	11	13	13	21	14	13	18	14	19	20	15	14	15	18	18	14	16	14	13	13	20	12	19	14	14	16	12
K05832	13	16	12	14	11	14	13	12	15	12	14	12	17	11	13	16	17	10	13	16	15	17	10	12	11	21	12	13	15	13	18	18	13	12	12	16	15	13	15	12	10	12	16	11	17	13	12	14	10
K05837	27	29	28	27	29	30	28	28	28	27	31	27	29	27	25	28	28	29	31	30	28	31	28	28	28	28	27	28	32	28	29	31	28	28	29	29	30	27	28	28	28	28	31	28	30	28	29	28	27
K05838	0	0	0	0	0	0	0	1	1	1	1	0	1	1	0	0	1	0	2	2	0	1	2	0	0	0	0	0	3	0	0	2	1	1	0	0	0	0	1	1	0	0	2	0	1	1	0	1	0
K00533	6	3	4	2	4	7	3	4	3	3	6	5	3	4	2	3	4	5	5	4	4	4	3	4	4	4	4	4	5	3	4	3	5	3	7	3	7	4	3	4	4	4	6	3	5	5	6	6	4
K00532	0	0	0	0	0	0	0	0	0	0	1	0	0	0	0	0	0	0	0	1	0	1	0	0	0	0	0	0	0	0	0	0	0	0	0	0	0	0	0	0	0	0	1	0	1	0	0	0	0
K00537	12	18	13	16	17	14	17	15	16	15	13	12	16	15	21	14	17	13	16	16	15	17	16	13	13	15	12	12	16	17	15	18	13	17	10	18	15	15	15	15	13	13	16	16	17	13	12	15	13
K00535	0	0	0	0	0	0	0	0	0	0	0	0	0	0	0	0	0	0	0	0	0	0	0	0	0	0	0	0	0	0	0	0	0	0	0	0	0	0	0	1	0	0	0	0	0	0	0	0	0
K14260	5	4	3	4	2	6	3	2	4	2	6	3	2	2	3	2	9	5	5	6	3	6	2	3	3	2	4	2	5	2	3	5	3	3	5	5	5	3	3	3	5	3	7	3	5	2	4	4	3
K14261	1	0	0	0	0	0	0	0	0	0	1	0	1	1	0	0	0	1	1	1	1	0	1	0	1	0	1	0	0	0	0	1	0	1	0	0	1	0	1	1	1	1	0	1	0	1	1	0	1
K01338	32	35	30	31	32	31	30	32	32	31	35	31	31	29	28	31	31	31	37	35	33	36	32	32	31	33	30	32	39	30	34	38	31	31	31	36	33	32	33	33	31	32	37	32	37	32	32	32	30
K02683	0	0	0	0	0	0	0	0	0	0	0	0	0	0	6	1	0	0	0	0	0	0	0	0	0	1	0	0	0	0	0	0	0	0	0	0	0	0	0	0	0	0	0	0	0	0	0	0	1
K02687	26	27	26	27	28	29	26	27	26	26	29	27	24	26	23	25	26	28	29	27	27	28	27	27	27	25	26	27	30	26	27	28	27	26	28	27	29	26	26	27	28	27	30	27	28	27	28	28	27
K02685	0	0	0	0	0	0	0	0	0	0	0	0	0	0	6	1	0	0	0	0	0	0	0	0	0	1	0	0	0	0	0	0	0	0	0	0	0	0	0	0	0	0	0	0	0	0	0	0	1
K00824	3	2	1	1	1	1	1	1	1	1	1	3	1	1	1	1	1	1	1	1	2	1	2	2	1	3	2	2	1	1	2	1	1	2	1	2	2	2	1	2	1	1	2	1	2	2	1	2	1
K00826	29	30	28	29	29	30	27	28	29	28	31	28	29	28	30	29	30	30	31	31	29	31	31	29	29	30	28	29	33	27	29	32	29	28	30	30	30	28	29	31	29	29	32	29	32	28	30	29	29
K00821	35	29	20	34	21	27	23	26	28	22	31	26	19	25	36	27	36	24	31	31	29	32	30	27	26	32	27	23	37	24	32	39	25	27	26	30	32	30	24	29	23	22	40	26	38	25	25	29	27
K00820	28	29	27	28	29	29	28	28	28	28	30	28	26	27	41	27	29	29	30	30	29	30	30	28	28	30	27	28	32	27	28	31	28	28	29	28	30	27	27	30	28	28	32	28	31	28	29	29	29
K00823	1	0	0	1	1	0	1	0	1	0	1	0	1	1	1	0	1	0	1	1	0	1	0	0	0	0	0	0	1	1	0	1	0	1	0	0	0	0	0	1	0	0	1	0	1	0	0	1	0
K01488	4	4	3	2	2	4	3	2	4	2	5	3	6	2	3	5	4	4	4	5	3	6	2	2	3	4	3	3	4	2	3	4	3	3	4	4	5	2	4	4	4	3	4	3	4	2	4	3	3
K01489	26	27	26	24	27	28	25	26	26	26	28	26	27	25	22	25	24	28	26	26	26	26	27	26	27	26	26	27	25	26	26	26	27	26	28	28	29	25	27	25	27	27	26	26	26	27	28	27	26
K01485	1	2	1	3	1	2	3	2	3	1	1	2	2	2	8	2	3	1	2	2	2	2	2	1	1	3	2	1	1	2	2	2	1	2	1	2	1	2	1	4	2	1	3	2	2	2	1	1	2
K01486	7	10	6	10	6	7	7	7	8	8	9	6	9	6	12	10	9	6	8	9	10	11	7	8	7	16	8	8	10	7	12	14	7	8	6	10	9	8	9	7	6	7	10	6	11	8	7	8	7
K01487	4	3	1	3	2	2	2	2	3	2	2	3	2	2	2	2	4	2	2	2	3	2	2	3	3	3	3	2	2	2	3	3	2	2	2	3	4	2	2	3	2	2	3	2	3	2	2	3	3
K01480	13	17	13	19	17	12	16	18	17	16	11	13	15	15	22	18	14	11	14	14	17	15	18	12	14	20	14	13	15	18	18	18	15	16	11	17	15	16	17	17	12	14	15	17	17	15	11	15	13
K02469	31	40	33	36	36	37	34	36	37	34	40	34	36	34	32	36	37	36	40	39	37	41	38	35	35	37	33	36	42	36	39	44	36	37	35	41	39	35	36	36	35	36	42	35	42	35	36	36	34
K02460	0	0	0	0	0	0	0	0	0	0	0	0	0	0	0	0	0	1	0	0	0	0	0	0	0	0	0	0	0	0	0	0	0	0	0	0	0	0	0	1	1	0	0	1	0	0	0	0	0
K08969	1	1	1	2	1	0	1	0	1	0	0	0	1	1	1	0	2	1	1	1	0	1	0	0	0	0	1	0	0	1	0	1	0	1	0	1	0	1	0	1	1	0	1	1	0	0	0	1	0
K03079	1	1	0	0	0	0	0	1	0	0	1	1	1	0	0	0	0	1	1	0	1	0	0	1	1	0	1	0	0	0	0	1	0	0	1	0	2	0	1	1	1	1	1	0	1	0	1	1	1
K13288	0	0	0	0	0	0	0	1	0	1	1	0	1	0	0	0	1	0	2	1	0	1	1	0	0	0	0	0	3	0	0	2	0	1	0	0	0	0	0	1	0	0	2	0	1	0	0	0	0
K13281	1	3	2	3	2	1	2	3	3	2	2	1	1	2	2	4	3	2	2	3	2	3	3	1	2	2	2	2	2	3	3	4	2	3	1	3	2	2	2	2	2	1	3	3	3	2	2	2	1
K13280	3	4	2	4	3	4	4	3	4	3	5	4	3	3	9	4	4	4	4	4	5	5	4	3	3	7	3	4	4	3	5	4	3	4	5	4	5	3	3	3	4	4	6	3	6	4	4	4	4
K00054	1	0	1	2	1	1	2	0	1	0	1	0	1	1	2	0	3	1	1	1	0	2	0	1	0	0	1	0	1	1	0	1	0	1	0	0	0	1	0	1	1	0	1	1	0	0	0	1	1
K00052	22	28	24	26	25	26	24	25	27	25	27	24	27	23	34	27	24	25	28	27	27	29	27	24	26	29	22	26	29	26	27	30	27	26	23	28	28	25	26	26	24	25	29	25	28	26	25	25	25
K09482	0	0	0	0	0	0	0	0	0	0	0	0	0	0	6	1	0	0	0	0	0	0	0	0	0	1	0	0	0	0	0	0	0	0	0	0	0	0	0	0	0	0	0	0	0	0	0	0	1
K05363	1	0	0	1	0	0	1	0	1	0	0	0	1	0	1	0	1	1	0	1	0	1	0	0	0	0	1	0	0	0	0	0	0	0	0	0	0	0	0	1	1	0	1	0	0	0	0	0	0
K08681	10	10	12	11	10	15	9	11	9	10	17	13	7	10	8	11	11	16	13	13	12	12	13	14	14	12	13	14	14	11	12	12	13	11	17	10	16	10	10	11	15	12	14	11	12	13	16	12	14
K08684	0	0	0	0	0	0	0	0	0	0	0	0	0	0	0	0	0	0	1	1	0	1	0	0	0	0	0	0	1	0	0	1	0	0	0	0	0	0	0	0	0	0	1	0	1	0	0	0	0
K11755	33	34	30	34	37	32	33	35	34	34	30	33	31	33	31	31	29	29	34	31	33	32	35	31	34	32	29	32	34	34	34	33	34	32	30	35	36	34	34	34	29	33	35	34	35	34	30	33	31
K11754	56	63	59	62	62	65	61	59	63	58	67	58	61	58	55	62	65	61	68	68	61	70	62	60	59	62	57	60	70	59	64	70	60	60	61	65	64	59	60	60	61	60	70	60	69	60	61	61	58
K11753	53	53	52	52	55	57	51	54	52	52	58	53	48	53	45	48	54	56	58	56	53	56	56	54	55	50	53	53	60	52	53	58	53	53	57	54	58	51	53	55	55	55	60	53	56	53	55	55	53
K11752	43	34	40	33	38	45	35	37	35	36	45	41	33	39	29	32	38	45	43	41	36	39	39	41	42	29	40	38	44	34	34	37	39	37	46	35	43	37	36	40	43	41	43	37	39	38	44	40	42
K02407	9	8	7	10	6	9	7	7	8	8	10	7	9	6	7	11	8	8	7	9	9	10	8	6	8	14	8	8	9	8	11	12	8	8	8	8	8	7	8	7	7	6	9	7	9	8	8	8	6
K02406	22	21	16	20	15	24	15	17	19	17	24	17	19	15	16	22	19	18	19	22	21	24	18	16	19	31	18	18	23	16	26	27	17	19	20	21	20	17	20	18	16	16	23	16	23	18	20	20	15
K13043	3	4	6	2	4	7	3	4	3	4	6	7	4	4	2	3	2	8	5	3	5	3	4	7	7	2	4	8	3	4	3	2	7	5	6	4	8	4	4	4	7	6	5	5	3	6	8	4	7
K07149	5	6	4	4	4	6	4	4	4	3	5	5	4	4	3	3	5	4	5	5	5	5	4	4	5	4	4	4	5	4	5	5	4	4	4	7	7	5	5	4	4	5	7	4	5	4	5	5	4
K07148	4	7	6	6	10	6	8	7	7	8	4	5	9	6	7	6	3	5	6	5	6	6	8	4	6	6	4	5	5	8	5	6	6	7	4	7	5	5	7	6	5	7	4	7	5	6	4	6	5
K07147	1	1	1	0	1	0	1	1	1	1	2	1	2	2	1	1	2	1	5	4	1	3	3	1	1	0	1	1	6	1	1	4	1	2	1	1	1	1	1	4	1	1	4	1	3	1	1	1	1
K07146	1	1	1	1	0	0	1	0	1	0	0	0	1	0	1	0	1	1	0	1	0	1	0	0	0	0	1	0	0	0	0	0	0	1	0	1	0	0	0	1	1	0	1	0	0	0	0	0	0
K07145	0	0	0	1	1	0	1	0	0	0	1	0	1	1	1	0	1	1	1	1	0	1	0	0	0	0	0	0	0	1	0	0	0	1	0	0	0	0	0	1	1	1	0	1	0	0	1	0	0
K07144	0	0	0	0	0	0	0	0	0	0	0	0	0	0	6	1	0	0	0	0	0	0	0	0	0	1	0	0	0	0	0	0	0	0	0	0	0	0	0	0	0	0	0	0	0	0	0	0	1
K07142	0	0	0	0	0	0	0	0	0	0	0	0	0	0	6	1	0	0	0	0	0	0	0	0	0	1	0	0	0	0	0	0	0	0	0	0	0	0	0	0	0	0	0	0	0	0	0	0	1
K07141	6	4	3	4	3	6	3	3	3	3	6	5	3	3	8	3	6	5	4	4	4	5	3	5	4	4	4	3	5	3	3	4	3	4	5	3	6	3	3	5	4	4	5	3	5	3	5	5	5
K07140	0	0	0	0	0	0	0	0	0	0	0	0	0	0	0	0	0	0	0	0	0	0	0	0	0	0	0	0	0	0	0	0	0	0	0	0	0	0	0	1	0	0	0	0	0	0	0	0	0
K01817	22	23	21	23	22	23	21	23	22	21	23	23	20	21	25	21	21	24	22	21	23	21	25	23	24	24	23	23	22	22	23	23	24	22	25	24	27	23	22	23	23	23	23	23	23	23	23	23	24
K01816	1	1	1	1	1	0	1	1	1	1	1	1	2	2	1	1	1	1	2	2	1	1	3	1	1	1	1	1	2	1	1	2	1	1	0	1	1	1	1	3	1	1	1	1	1	1	1	1	1
K01815	8	14	14	9	16	15	13	13	12	13	13	14	17	12	10	12	8	13	14	12	13	13	14	13	14	12	10	16	12	13	12	10	16	12	13	14	16	12	14	12	13	15	12	13	12	15	14	12	14
K01814	22	26	22	25	25	24	23	25	25	24	25	24	23	24	33	24	24	24	27	25	26	26	28	24	26	27	22	25	28	25	26	29	26	25	22	27	28	24	24	26	24	24	29	25	27	25	24	25	25
K01813	4	5	6	3	5	8	4	5	4	4	8	8	5	5	2	3	3	8	7	5	6	5	5	8	8	4	4	9	5	4	4	3	7	5	8	5	10	5	5	6	8	7	7	5	5	8	9	6	9
K01812	14	16	15	13	17	17	15	15	15	15	15	17	20	14	12	14	14	16	17	16	16	17	17	16	17	14	13	18	16	15	14	14	17	15	15	16	19	15	16	15	16	17	16	15	16	17	16	15	16
K01811	17	26	25	23	29	30	25	27	25	26	29	30	23	23	20	24	18	29	26	23	31	24	29	28	30	31	21	34	26	25	28	24	30	27	27	27	30	24	25	25	27	28	29	27	27	32	30	26	27
K01810	27	29	28	28	29	30	28	28	29	28	31	27	29	27	25	28	29	29	31	31	28	31	29	28	28	28	27	28	32	28	29	31	28	28	29	30	30	27	29	28	28	29	31	28	30	28	29	29	27
K01819	4	1	2	2	0	1	2	0	1	0	1	2	1	1	2	1	5	1	1	2	0	2	1	1	1	0	2	0	1	1	0	1	0	1	1	1	1	2	1	2	2	1	2	1	1	0	1	1	1
K01818	1	3	2	1	1	2	2	1	3	2	3	1	6	1	2	4	2	1	2	3	2	3	1	1	1	4	1	2	2	2	2	3	2	1	2	3	2	1	3	1	1	2	2	1	2	2	2	1	1
K08304	1	0	0	0	0	0	0	0	1	0	0	0	0	0	0	0	0	0	0	0	0	0	0	0	0	0	0	0	0	0	0	0	0	0	0	0	0	0	0	1	0	0	0	0	0	0	0	0	0
K08305	1	0	0	0	0	0	0	0	0	0	0	0	0	0	0	0	0	0	0	0	0	0	0	0	0	0	0	0	0	0	0	0	0	0	0	0	0	0	0	0	0	0	0	0	0	0	0	0	0
K08307	11	12	16	8	17	16	13	13	11	14	14	15	14	14	9	10	8	17	15	12	12	11	14	14	15	7	13	15	14	13	9	8	14	13	17	11	14	11	14	12	16	17	11	13	10	14	16	13	15
K08300	1	1	1	0	0	0	0	0	1	0	1	1	1	1	0	1	1	1	1	1	1	1	2	1	1	1	1	0	1	0	0	1	1	1	0	1	1	1	1	2	1	1	1	1	0	1	1	1	1
K08301	23	21	22	17	23	25	19	21	19	20	24	23	20	21	15	18	19	24	25	22	20	21	22	23	23	15	21	22	24	20	18	19	23	20	26	22	26	21	21	20	23	24	24	21	22	22	24	23	23
K08302	3	3	1	1	1	2	1	1	2	1	2	1	1	1	1	1	2	1	2	2	2	2	1	2	1	2	1	1	2	1	2	3	1	2	2	3	3	2	2	1	1	2	2	1	2	2	2	2	2
K08303	54	58	54	52	56	59	53	54	56	55	60	54	56	51	64	57	52	56	59	58	56	59	56	54	55	57	53	56	61	54	57	59	56	54	58	58	59	53	56	52	55	56	59	53	60	55	57	55	55
K08309	11	10	8	12	6	5	8	10	10	9	9	7	10	8	10	13	11	7	10	12	9	12	9	7	8	13	9	8	13	10	12	15	8	9	5	10	7	10	10	10	7	7	12	9	12	9	7	8	7
K01673	10	3	4	5	2	4	3	3	4	3	6	5	4	5	9	4	8	7	7	7	4	6	6	5	4	3	7	3	8	3	2	6	2	5	6	3	4	5	3	7	7	4	6	4	6	3	5	4	6
K01677	10	14	9	13	9	10	10	12	12	11	13	9	8	9	22	13	13	10	13	13	15	15	12	10	10	20	10	11	17	12	16	20	10	13	10	15	12	11	12	11	10	10	16	11	16	11	11	12	10
K01676	11	11	15	8	17	16	13	13	11	14	14	14	14	13	9	10	8	17	15	12	11	11	14	14	15	7	13	15	13	12	9	8	14	12	16	11	14	11	13	12	16	16	11	13	10	14	16	13	15
K01679	9	5	5	6	4	4	6	4	7	4	5	5	9	6	6	7	8	4	6	8	4	7	5	5	5	4	5	4	6	5	4	5	5	4	4	5	5	7	5	7	4	4	6	6	6	4	4	5	5
K01678	9	12	8	13	8	9	9	10	10	10	12	8	8	8	20	12	12	9	12	12	13	14	11	9	9	19	9	10	15	10	15	19	9	12	9	13	11	10	10	10	9	9	15	9	15	10	10	11	9
K02899	27	29	28	27	29	30	28	28	28	27	30	27	29	27	25	28	28	29	31	31	28	31	29	28	28	28	27	28	32	28	29	31	28	28	29	29	30	27	28	28	28	28	31	28	30	28	29	28	27
K02896	0	0	0	0	0	0	0	0	0	0	0	0	0	0	6	1	0	0	0	0	0	0	0	0	0	1	0	0	0	0	0	0	0	0	0	0	0	0	0	0	0	0	0	0	0	0	0	0	1
K02897	12	15	19	13	19	18	16	16	16	19	18	16	20	16	12	16	12	18	19	18	16	18	17	16	18	16	16	19	19	16	16	16	17	16	18	15	16	14	18	16	17	19	15	16	15	18	18	15	16
K02895	27	27	27	26	28	29	26	28	26	27	30	27	25	27	29	24	28	28	30	29	27	29	29	28	28	26	27	27	31	27	27	30	27	27	29	28	30	26	27	28	28	28	31	27	29	27	28	28	28
[truncated: 1,488 more rows]
[truncated: 14 more columns]
