# Supplementary material for: Exploring a Possible Link between the Fecal Microbiota and the Production Performance of Pigs
Source: Vet Sci. 2022 Sep 27;9(10):527. doi: 10.3390/vetsci9100527 (PMC9611393; doi:10.3390/vetsci9100527)
Supplement: Supplementary file 1 [file vetsci-09-00527-s001.zip › vetsci-1874971-supplementary/Supplementary files/Supplementary Table S4.xls]

## Sheet: all.pathway.annot.xls
Pathway	L-1	L-2	L-3	L-4	L-5	L-6	L-7	L-8	L-9	L-10	L-11	L-12	L-13	L-14	L-15	L-16	L-17	L-18	L-19	L-20	L-21	L-22	L-23	M-1	M-2	M-3	M-4	M-5	M-6	M-7	M-8	M-9	M-10	M-11	M-12	M-13	M-14	M-15	M-16	M-17	M-18	M-19	M-20	M-21	M-22	M-23	H-1	H-2	H-3
ABC transporters	1461	1726	1265	1670	1319	1367	1430	1473	1601	1393	1632	1393	1525	1329	1582	1642	1737	1303	1634	1715	1694	1843	1554	1376	1370	2059	1422	1432	1829	1479	1849	2091	1419	1578	1326	1779	1625	1503	1534	1594	1314	1354	1932	1461	1938	1519	1369	1520	1298
Adipocytokine signaling pathway	36	51	50	38	49	49	45	46	48	46	51	43	60	44	40	55	37	53	53	51	46	51	48	44	45	42	40	49	52	48	42	48	50	49	47	51	45	42	49	45	51	50	46	48	48	46	51	42	45
African trypanosomiasis	0	0	0	0	0	0	0	0	0	0	0	0	0	0	0	0	0	0	0	0	0	0	0	0	0	0	0	0	0	0	0	0	0	0	0	0	0	0	0	1	0	0	0	0	0	0	0	0	0
Alanine, aspartate and glutamate metabolism	583	647	607	581	643	673	604	614	623	603	689	621	638	604	630	599	614	655	706	674	630	683	654	621	643	604	575	638	716	612	610	675	633	625	643	654	685	597	626	644	636	645	712	618	678	631	652	625	632
Alzheimer's disease	28	30	29	28	29	30	28	28	30	28	32	28	31	29	25	29	29	30	33	33	29	32	31	28	29	28	28	29	34	28	29	33	29	29	30	30	31	28	29	32	29	29	34	29	31	28	30	29	28
Amino acid metabolism	122	129	118	130	127	116	124	127	129	131	121	121	138	131	118	124	123	117	135	131	132	134	142	118	125	146	122	122	138	127	136	149	123	130	109	130	132	124	134	142	118	126	134	126	136	127	116	127	116
Amino acid related enzymes	878	912	848	864	888	920	858	862	893	852	954	856	894	861	940	872	914	888	979	963	878	976	919	869	877	887	839	865	1021	859	883	990	866	879	889	920	930	859	882	909	866	887	1007	871	977	868	891	892	874
Amino sugar and nucleotide sugar metabolism	736	813	741	748	787	812	764	750	786	740	847	765	809	734	770	776	810	783	855	835	791	862	810	767	765	823	736	773	879	762	787	870	758	773	791	825	831	747	776	786	775	776	873	767	865	774	782	780	752
Aminoacyl-tRNA biosynthesis	689	737	684	717	702	730	701	699	728	690	778	676	727	696	797	727	750	707	791	794	708	811	735	698	693	752	678	693	830	703	735	826	696	707	708	743	743	690	712	734	693	702	823	700	797	699	711	722	695
Aminobenzoate degradation	64	59	56	58	61	60	59	57	65	56	68	64	64	65	52	53	67	64	78	73	62	74	72	61	60	55	61	56	83	53	58	74	54	63	57	61	61	61	60	81	62	63	77	62	73	61	62	61	57
Amoebiasis	2	7	5	7	4	4	5	5	7	5	6	4	8	4	6	10	6	4	6	7	6	8	6	4	4	8	3	6	7	6	7	9	5	6	2	7	4	5	5	5	5	4	7	6	8	5	4	4	4
Amyotrophic lateral sclerosis (ALS)	6	10	8	7	11	8	10	8	10	10	6	7	14	9	9	10	6	6	9	9	9	9	11	6	8	11	6	8	8	10	8	8	9	8	5	10	8	8	10	10	6	9	7	9	9	10	7	7	6
Antigen processing and presentation	23	26	25	21	26	28	23	24	25	23	29	25	26	23	20	25	23	27	29	27	24	27	26	25	25	20	22	25	30	24	23	26	25	24	27	27	27	23	25	24	26	26	28	24	28	24	27	25	25
Apoptosis	1	0	1	2	0	0	1	0	1	0	0	0	1	1	1	0	2	1	1	1	0	1	0	0	0	0	1	0	0	1	0	1	0	1	0	0	0	0	0	2	1	0	1	1	0	0	0	1	0
Arachidonic acid metabolism	30	18	26	16	18	26	17	20	18	18	31	27	17	24	19	18	24	33	28	26	19	21	24	30	26	9	29	24	27	19	14	18	25	20	35	18	28	23	18	25	32	27	27	22	21	23	30	23	30
Arginine and proline metabolism	629	708	612	661	672	678	639	661	684	641	706	648	681	631	698	657	663	651	738	713	686	737	710	637	661	713	607	655	779	665	692	774	666	674	631	715	719	647	674	713	639	654	780	658	752	667	655	664	641
Ascorbate and aldarate metabolism	57	60	55	58	55	55	57	55	61	55	57	61	64	56	59	58	62	53	65	61	61	64	65	54	60	70	59	59	65	53	60	68	57	61	54	59	66	57	59	69	53	57	70	55	64	60	54	59	56
Atrazine degradation	3	9	3	8	7	3	7	5	8	6	6	6	7	5	6	9	6	4	6	4	8	6	9	7	4	10	6	7	7	8	9	9	7	8	3	10	8	8	4	10	4	4	8	8	9	7	4	7	6
Bacterial chemotaxis	253	350	250	323	235	277	255	283	314	273	330	252	349	240	256	383	288	258	310	343	341	374	318	240	269	474	262	293	360	282	391	438	273	318	246	355	285	277	318	288	251	254	340	278	373	293	270	280	218
Bacterial motility proteins	552	720	505	716	492	560	531	609	660	575	685	535	664	524	569	803	607	541	634	707	723	757	713	499	573	1002	558	608	751	593	836	922	560	686	499	729	581	591	642	646	520	514	716	592	791	618	562	586	457
Bacterial secretion system	327	339	323	316	336	342	319	327	335	319	360	318	343	323	317	328	328	342	363	362	329	363	344	325	336	328	310	327	377	323	335	367	328	325	330	344	356	318	337	348	335	341	371	334	359	330	342	330	327
Bacterial toxins	51	62	51	64	59	55	61	58	63	60	60	53	56	54	74	61	64	52	57	62	65	66	59	53	55	75	53	54	61	59	68	71	53	60	50	63	58	54	58	59	53	54	65	58	67	57	54	56	53
Basal transcription factors	0	3	2	1	1	1	2	1	3	3	2	0	6	1	25	6	2	1	3	3	2	3	1	0	0	6	0	2	4	2	1	4	2	1	0	2	0	1	2	1	1	1	2	1	2	1	1	1	3
Base excision repair	241	257	239	245	248	257	244	245	256	242	270	241	256	242	285	253	260	247	281	273	249	280	256	244	245	261	235	246	292	245	254	284	248	248	244	257	266	242	250	263	243	245	290	246	278	247	249	253	247
Benzoate degradation	114	117	93	124	101	103	108	111	118	102	112	103	101	110	125	106	127	105	120	123	117	126	117	103	105	128	107	99	134	110	125	139	104	115	94	120	117	113	111	132	104	102	141	112	133	107	103	114	104
Bile secretion	0	2	1	1	1	1	1	0	2	1	1	0	5	0	7	4	1	0	1	2	1	2	0	0	0	3	0	1	1	1	1	1	1	1	0	2	0	1	2	0	0	1	0	1	1	1	1	0	1
Biosynthesis and biodegradation of secondary metabolites	20	27	20	22	22	20	21	23	26	23	26	18	31	21	33	27	24	18	26	27	23	29	26	18	20	28	17	20	29	25	24	29	22	22	16	26	24	20	25	25	19	22	29	21	29	21	21	21	19
Biosynthesis of ansamycins	56	61	47	69	51	56	53	56	58	52	63	54	47	51	50	57	64	53	58	60	65	65	63	55	55	76	58	55	65	53	71	75	52	58	55	64	63	56	56	58	53	51	69	54	70	56	55	60	52
Biosynthesis of siderophore group nonribosomal peptides	9	7	11	7	9	13	9	8	9	9	13	13	7	10	7	10	8	15	10	8	10	7	10	12	11	7	10	12	8	7	8	5	10	9	15	7	12	8	8	11	14	11	9	10	9	10	14	10	12
Biosynthesis of unsaturated fatty acids	57	67	59	63	59	59	59	65	66	63	76	61	61	67	62	66	69	66	89	82	70	83	78	61	65	69	62	65	101	60	72	93	62	71	63	68	67	62	65	79	66	65	91	64	82	66	65	65	60
Biosynthesis of vancomycin group antibiotics	36	35	35	34	39	38	36	36	35	36	38	35	35	37	43	33	36	38	41	38	35	38	40	35	36	35	36	34	43	36	34	40	34	36	38	36	36	34	35	38	37	37	39	36	39	35	36	37	36
Biotin metabolism	98	95	86	86	96	90	88	93	91	92	91	85	96	91	117	91	89	83	105	100	87	98	99	82	90	90	83	83	113	90	85	102	89	87	86	92	92	91	92	97	83	90	100	90	100	87	85	91	88
Bisphenol degradation	40	42	36	38	40	39	38	39	41	37	43	40	42	41	34	36	41	36	45	43	43	45	44	41	39	45	37	39	46	39	44	48	41	41	39	43	47	42	41	45	36	39	49	39	48	41	39	43	40
Bladder cancer	2	0	0	2	0	0	0	0	0	0	0	1	0	0	1	0	1	0	0	0	0	0	1	1	1	0	1	0	0	0	0	0	0	0	0	0	0	1	0	1	0	0	0	0	0	0	0	0	1
Butanoate metabolism	374	385	336	385	352	363	352	367	378	352	373	348	360	353	400	359	383	351	390	393	384	404	383	353	366	414	351	353	426	366	392	439	358	377	333	387	393	368	373	409	342	356	431	364	413	362	354	371	353
Butirosin and neomycin biosynthesis	38	47	45	45	50	50	46	46	46	46	49	46	50	44	39	46	42	47	50	47	49	51	49	46	47	50	42	50	50	46	50	49	47	47	45	48	47	43	48	47	46	47	48	46	50	48	48	46	45
C5-Branched dibasic acid metabolism	178	192	159	177	168	172	168	168	183	166	181	164	185	161	231	185	181	159	187	192	179	202	184	163	167	206	160	166	201	170	188	209	173	174	161	193	184	176	177	181	158	168	201	170	204	171	167	173	169
Caprolactam degradation	9	7	6	8	6	5	8	6	10	6	11	8	9	11	12	8	12	10	15	14	7	14	13	8	9	8	8	7	18	6	7	13	6	11	6	7	9	7	7	20	10	10	14	11	12	7	8	8	8
Carbohydrate digestion and absorption	15	8	12	8	8	13	8	7	9	7	14	12	11	9	5	9	11	14	10	11	7	10	8	14	12	4	12	12	9	7	6	5	11	7	14	7	11	11	9	9	13	11	9	9	9	9	14	10	14
Carbohydrate metabolism	69	80	72	80	71	79	72	73	80	70	92	82	68	74	88	80	78	83	86	83	91	83	88	84	84	99	74	87	87	72	88	93	83	80	83	84	98	77	70	83	80	78	99	80	93	85	85	81	85
Carbon fixation in photosynthetic organisms	358	378	353	367	369	391	355	363	363	359	404	366	354	350	358	356	370	376	394	386	386	397	381	370	372	404	365	373	409	356	390	406	364	368	387	386	401	353	369	374	370	372	410	362	396	372	385	377	367
Carbon fixation pathways in prokaryotes	580	644	610	613	641	640	609	633	633	619	657	597	618	608	678	623	606	648	675	665	638	670	664	608	641	646	602	619	711	626	637	689	623	636	625	646	660	599	638	658	632	645	686	631	663	621	639	621	621
Cardiac muscle contraction	0	0	0	0	0	0	0	0	1	0	0	0	1	1	0	0	0	0	1	1	0	0	1	0	0	0	0	0	1	0	0	1	0	1	0	0	0	0	0	2	0	0	1	0	0	0	0	0	0
Carotenoid biosynthesis	0	0	0	0	0	0	0	0	1	0	0	0	2	1	0	0	0	0	1	1	0	0	1	0	0	0	0	0	1	0	0	1	0	1	0	0	0	0	0	4	0	0	0	0	0	0	1	1	0
Cell cycle	0	0	0	0	0	0	0	0	0	0	0	0	0	0	6	1	0	0	0	0	0	0	0	0	0	1	0	0	0	0	0	0	0	0	0	0	0	0	0	0	0	0	0	0	0	0	0	0	1
Cell cycle - Caulobacter	301	329	311	311	324	329	309	313	317	313	349	308	322	304	288	312	320	322	360	350	318	355	328	315	315	321	303	318	375	308	327	361	314	317	320	336	336	306	321	326	317	320	358	312	349	316	323	318	305
Cell division	43	47	48	45	55	51	47	49	46	50	47	47	46	48	45	44	41	51	49	46	48	46	53	47	51	44	46	48	49	47	46	46	48	48	50	47	51	45	50	49	48	53	46	47	46	48	49	47	48
Cell motility and secretion	117	106	103	91	103	102	98	102	106	101	119	104	123	108	107	104	112	102	141	132	99	128	115	102	105	99	100	100	153	103	98	132	108	103	103	105	110	106	109	123	102	106	137	103	123	105	104	106	104
Cellular antigens	35	32	42	24	43	46	35	36	32	38	41	44	38	41	26	29	27	47	40	34	33	30	40	44	43	19	39	42	35	35	25	21	43	34	50	31	45	34	36	39	44	47	34	38	28	41	46	39	45
Chagas disease (American trypanosomiasis)	0	0	0	0	0	0	0	0	0	0	0	0	0	0	0	0	0	0	0	0	0	0	0	0	0	0	0	0	0	0	0	0	0	0	0	0	0	0	0	1	0	0	0	0	0	0	0	0	0
Chaperones and folding catalysts	560	600	600	546	620	652	579	585	591	576	666	588	612	581	556	575	581	644	666	645	582	645	629	600	605	555	566	602	675	581	578	624	601	588	641	607	644	562	596	609	624	625	657	594	627	591	634	599	603
Chloroalkane and chloroalkene degradation	71	107	77	113	85	71	91	95	101	89	95	72	92	90	104	102	106	76	110	109	105	116	110	81	82	123	81	85	121	97	113	141	84	104	66	108	85	93	92	104	80	79	118	94	118	88	78	89	77
Chlorocyclohexane and chlorobenzene degradation	2	3	2	1	3	1	3	3	3	2	4	3	2	5	2	2	3	2	6	4	4	4	6	3	2	4	3	3	7	1	4	5	3	3	3	3	3	2	2	7	2	3	6	3	5	4	3	3	3
Chromosome	892	945	892	885	928	975	891	908	916	873	1009	900	886	877	849	896	929	948	1004	985	916	996	938	914	912	898	873	907	1042	901	926	1002	909	907	965	958	991	884	908	925	930	924	1032	904	999	907	948	926	902
Circadian rhythm - plant	0	0	0	0	0	0	0	0	0	0	0	0	0	1	0	0	0	0	0	0	0	0	1	0	0	0	0	0	0	0	0	0	0	0	0	0	0	0	0	1	0	0	0	0	0	0	0	0	0
Citrate cycle (TCA cycle)	356	397	390	375	411	403	386	401	399	400	398	374	404	389	463	395	361	407	422	412	397	415	427	372	398	418	380	384	449	394	394	423	391	400	394	395	402	366	405	420	396	409	417	395	403	386	402	384	389
Colorectal cancer	0	0	0	0	0	0	0	0	0	0	0	0	0	0	0	0	0	0	0	0	0	0	0	0	0	0	0	0	0	0	0	0	0	0	0	0	0	0	0	1	0	0	0	0	0	0	0	0	0
Cyanoamino acid metabolism	147	178	167	140	186	199	165	169	167	166	191	184	171	163	143	155	152	190	188	172	176	177	174	181	185	158	153	187	185	166	164	166	184	171	188	180	206	162	170	172	181	188	191	173	181	186	188	176	179
Cysteine and methionine metabolism	545	576	523	558	538	570	530	548	562	536	602	538	544	529	598	551	580	559	610	596	561	611	581	546	552	576	535	540	649	547	570	639	547	551	562	580	604	544	553	575	550	550	645	545	622	548	560	559	551
Cytoskeleton proteins	190	208	177	191	188	202	183	190	196	178	214	183	177	181	189	191	201	191	207	209	197	213	195	190	185	201	179	185	217	189	206	225	188	189	198	211	214	187	189	193	187	187	226	187	220	186	196	200	185
D-Alanine metabolism	61	67	62	66	64	65	64	64	64	61	69	63	64	61	58	63	70	64	68	71	65	72	64	64	62	68	63	63	72	64	66	72	61	66	61	67	66	63	64	66	63	62	75	63	70	62	65	65	61
D-Arginine and D-ornithine metabolism	3	2	1	1	1	1	1	1	1	1	1	3	1	1	1	1	1	1	1	1	2	1	2	2	1	3	2	2	1	1	2	1	1	2	1	2	2	2	1	2	1	1	2	1	2	2	1	2	1
D-Glutamine and D-glutamate metabolism	90	97	92	90	99	98	95	94	96	95	98	88	101	94	108	93	95	94	105	102	92	104	94	91	93	94	89	90	107	97	92	103	95	92	94	98	99	90	97	97	92	96	104	94	101	92	94	96	94
DNA repair and recombination proteins	1611	1732	1632	1640	1694	1749	1643	1659	1698	1625	1825	1635	1697	1636	1670	1663	1713	1700	1862	1821	1675	1846	1735	1662	1662	1679	1601	1664	1932	1653	1704	1876	1662	1662	1703	1749	1782	1630	1688	1726	1670	1689	1902	1663	1837	1664	1709	1698	1653
DNA replication	381	411	393	399	413	419	398	400	406	389	431	389	400	390	397	400	407	407	438	430	402	439	414	395	401	405	384	398	452	399	412	442	398	399	408	417	424	386	406	405	402	407	448	401	436	398	405	402	395
DNA replication proteins	678	762	720	718	761	780	730	731	745	713	797	718	728	706	788	737	737	755	805	782	742	803	758	726	734	743	696	734	829	731	751	807	731	736	756	769	784	701	741	738	745	752	821	731	801	725	751	735	733
Dioxin degradation	16	26	16	26	18	18	23	21	24	19	25	17	22	19	29	24	31	19	25	28	24	31	22	18	17	30	17	19	27	23	27	33	17	24	14	27	21	20	21	22	20	16	31	21	28	20	19	21	18
Drug metabolism - cytochrome P450	8	7	7	10	6	3	8	8	9	8	10	6	8	11	15	8	13	8	13	13	10	12	12	7	8	14	9	7	16	7	10	15	6	10	5	6	4	8	7	18	8	8	13	9	11	7	8	7	6
Drug metabolism - other enzymes	190	204	196	193	206	217	198	195	201	197	219	204	198	192	195	194	196	210	211	202	203	208	206	208	205	199	197	208	212	196	200	206	203	198	211	206	219	194	201	200	206	207	218	198	215	206	209	202	203
Electron transfer carriers	11	9	6	10	5	6	7	7	9	8	10	7	9	7	13	13	12	8	8	12	10	13	12	5	6	16	8	7	12	8	13	16	7	10	8	10	10	7	8	8	7	7	11	8	15	8	8	7	7
Energy metabolism	503	597	562	552	594	600	549	577	575	566	614	555	567	552	562	568	524	599	614	591	595	613	625	571	599	591	533	590	633	569	590	621	584	583	579	603	626	553	594	589	580	602	621	581	615	588	597	567	574
Epithelial cell signaling in Helicobacter pylori infection	54	59	54	53	57	59	54	54	57	56	61	55	57	51	65	58	53	56	60	58	57	60	57	55	55	59	54	57	62	55	58	60	57	55	58	59	60	54	56	53	55	56	60	54	61	56	57	56	56
Ether lipid metabolism	0	0	0	1	0	0	1	0	1	0	1	0	0	0	0	0	2	1	0	1	0	2	0	0	0	0	1	0	0	0	0	0	0	0	0	0	0	0	0	2	1	0	2	0	0	0	0	0	0
Ethylbenzene degradation	22	27	26	25	27	27	26	26	27	26	29	26	25	25	24	25	24	29	30	29	29	29	29	25	27	25	25	27	32	26	27	29	25	27	25	28	27	25	27	30	28	29	30	25	29	27	28	25	25
Fatty acid biosynthesis	218	272	237	267	249	253	249	259	268	247	290	235	253	246	241	261	273	256	308	301	272	312	284	238	250	287	235	254	336	249	288	336	245	271	240	280	267	238	258	283	254	249	320	251	305	252	253	254	236
Fatty acid metabolism	110	125	110	124	111	106	112	118	124	113	130	105	124	120	122	122	130	120	149	144	124	145	134	110	116	132	113	110	165	116	125	158	111	130	102	125	116	115	121	149	119	117	152	124	141	112	116	114	109
Flagellar assembly	250	323	230	316	226	268	240	265	297	258	305	251	309	227	244	363	257	241	259	298	326	322	310	229	258	469	254	284	301	260	380	387	257	304	233	326	263	261	288	280	228	231	299	260	345	286	255	263	206
Flavone and flavonol biosynthesis	1	2	1	2	1	1	2	1	2	1	2	2	2	1	2	2	3	1	2	2	2	3	2	1	1	4	2	2	3	1	2	3	1	2	1	2	1	2	1	2	1	1	4	2	4	3	1	1	1
Flavonoid biosynthesis	1	2	1	3	2	1	2	2	2	1	2	2	2	3	2	3	2	2	2	2	3	2	4	2	2	3	2	2	2	1	3	2	2	2	1	2	2	2	1	4	2	2	3	2	3	2	2	1	2
Fluorobenzoate degradation	1	1	1	0	1	0	1	1	1	1	2	1	1	3	1	1	1	1	4	3	1	2	3	1	1	0	1	1	5	0	1	3	1	1	1	1	1	1	1	4	1	1	3	1	2	1	1	1	1
Folate biosynthesis	241	242	246	230	264	260	242	243	244	241	264	251	245	248	227	227	246	260	281	264	233	262	267	250	251	204	235	246	279	233	226	251	244	246	255	245	257	241	239	257	255	257	267	248	256	245	252	244	251
Fructose and mannose metabolism	441	495	443	444	462	486	457	447	470	437	526	463	474	439	427	457	493	465	522	513	501	533	481	474	461	519	445	474	536	448	497	532	450	465	484	508	521	444	469	464	464	469	542	454	539	472	481	481	456
Function unknown	644	684	600	648	640	640	640	629	674	623	692	624	698	634	841	698	686	630	733	730	655	744	685	619	621	729	604	619	767	645	660	776	634	653	622	686	680	637	638	712	621	626	766	639	758	640	628	645	632
Galactose metabolism	345	397	358	380	403	408	388	366	382	368	405	374	388	360	364	362	409	379	415	399	395	427	395	377	375	428	351	380	420	383	402	430	368	389	380	407	416	367	379	379	375	378	434	375	426	385	376	389	366
General function prediction only	1911	2090	1886	1959	1976	2037	1949	1945	2038	1935	2170	1921	2051	1925	2273	2016	2078	1999	2214	2178	2036	2237	2100	1948	1961	2119	1897	1947	2312	1955	2047	2294	1957	2008	1978	2109	2122	1925	1993	2089	1966	1986	2302	1972	2236	1979	2002	2008	1972
Geraniol degradation	27	24	29	20	26	27	24	26	27	24	30	28	26	28	22	25	23	35	34	32	24	28	30	28	31	16	26	26	37	24	19	24	26	30	26	24	29	25	26	38	35	33	31	32	26	26	32	25	28
Germination	14	32	19	31	20	18	22	27	27	20	24	17	18	19	23	33	25	20	22	23	29	24	27	21	21	30	20	22	25	27	32	36	22	28	17	34	26	25	22	22	20	19	27	26	32	22	18	23	17
Glutamatergic synapse	48	60	54	53	57	60	56	55	58	53	63	53	60	54	63	58	57	57	65	63	56	64	58	55	55	57	50	56	66	58	56	63	58	55	57	61	61	52	57	58	55	57	67	55	63	56	58	55	56
Glutathione metabolism	113	98	99	101	100	104	98	99	99	95	113	104	95	106	105	94	111	112	112	109	97	107	105	107	103	91	104	98	114	100	93	106	99	104	111	98	111	102	96	121	110	102	115	103	104	99	106	105	107
Glycan biosynthesis and metabolism	24	22	24	20	23	21	21	23	22	23	23	22	24	22	19	23	19	24	25	24	21	23	23	21	23	20	22	23	27	23	21	23	22	22	22	21	21	21	24	23	23	24	23	22	22	23	23	21	22
Glycerolipid metabolism	185	208	165	232	186	184	196	190	201	188	205	181	187	177	196	191	226	169	211	217	212	234	206	180	185	257	186	184	230	195	230	260	176	199	170	214	202	190	194	202	171	175	234	186	232	194	176	199	172
Glycerophospholipid metabolism	270	305	259	293	285	289	278	285	296	274	316	261	282	278	282	288	303	280	334	327	290	336	306	269	278	306	262	267	359	285	303	362	272	292	275	314	305	274	284	298	276	278	353	280	334	276	280	292	266
Glycine, serine and threonine metabolism	458	496	452	453	486	489	459	465	485	470	499	458	502	457	485	471	468	472	519	504	480	516	501	455	462	501	449	457	547	463	485	534	470	471	472	498	498	454	485	494	459	479	520	462	515	469	469	474	453
Glycolysis / Gluconeogenesis	549	622	551	626	582	591	594	587	609	570	634	557	587	571	649	596	647	585	644	644	617	671	621	575	582	670	564	577	673	598	634	701	565	605	565	632	622	573	588	626	580	574	684	593	657	580	585	602	567
Glycosaminoglycan degradation	39	53	56	41	73	59	57	55	52	58	47	52	68	57	47	48	37	54	58	50	47	51	66	48	55	46	46	53	52	59	42	45	56	51	53	53	51	46	57	53	52	60	44	55	47	55	51	49	50
Glycosphingolipid biosynthesis - ganglio series	32	42	48	32	60	51	46	45	42	48	39	43	54	43	38	40	27	47	44	37	37	38	49	41	46	34	38	44	38	48	33	29	47	40	47	42	43	37	47	40	45	51	31	45	33	44	44	41	43
Glycosphingolipid biosynthesis - globo series	60	81	82	72	101	91	84	82	80	86	78	80	91	76	72	77	63	82	84	76	78	82	90	76	82	84	72	83	82	85	76	75	83	78	83	82	80	71	84	76	80	87	75	81	77	84	79	77	75
Glycosyltransferases	221	195	206	185	200	220	194	190	193	184	225	212	206	202	172	183	207	225	224	213	186	208	206	212	211	155	201	202	223	189	174	192	202	196	224	195	217	198	194	218	219	209	218	203	199	199	222	201	216
Glyoxylate and dicarboxylate metabolism	305	293	268	271	280	303	266	270	286	267	304	292	293	275	282	268	286	280	311	299	286	303	295	287	293	293	271	283	321	264	282	305	292	273	283	292	321	287	283	308	274	285	329	280	311	287	294	291	292
Hepatitis C	0	0	0	0	0	0	0	0	0	0	0	0	0	0	6	1	0	0	0	0	0	0	0	0	0	1	0	0	0	0	0	0	0	0	0	0	0	0	0	0	0	0	0	0	0	0	0	0	1
Histidine metabolism	347	390	350	366	381	384	361	375	379	374	389	366	373	357	385	360	359	368	407	389	383	405	391	352	380	384	339	371	424	368	383	415	378	373	361	396	408	363	379	392	358	376	424	369	404	378	369	379	361
Homologous recombination	551	596	569	567	589	606	564	577	583	561	623	558	587	561	517	575	581	589	638	625	575	637	597	566	576	569	551	574	664	570	590	641	575	572	588	601	607	558	587	583	577	584	648	575	626	573	590	580	559
Huntington's disease	10	13	12	10	16	12	13	13	14	14	12	12	16	14	17	12	10	12	16	14	13	14	15	10	12	12	11	11	17	12	11	14	11	14	10	13	13	10	14	18	12	14	15	13	14	13	11	12	11
Influenza A	0	0	0	0	0	0	0	0	0	0	0	0	0	0	6	1	0	0	0	0	0	0	0	0	0	1	0	0	0	0	0	0	0	0	0	0	0	0	0	1	0	0	0	0	0	0	0	0	1
Inorganic ion transport and metabolism	84	88	75	79	83	84	80	77	89	79	91	76	102	86	80	87	88	84	101	101	83	103	99	77	79	95	78	78	104	85	82	107	76	83	84	89	89	77	86	101	83	81	100	80	98	80	82	83	75
Inositol phosphate metabolism	44	50	42	51	50	45	50	48	52	47	50	45	53	46	58	49	49	44	56	52	51	55	56	45	48	61	46	46	60	51	51	59	46	52	40	50	47	45	50	57	43	47	58	50	53	50	43	48	42
Insulin signaling pathway	43	43	37	41	37	46	38	36	43	36	49	37	44	34	43	48	43	41	49	48	41	50	39	39	40	46	37	40	53	37	43	48	39	39	40	45	43	38	40	41	40	40	50	38	50	37	44	40	39
Ion channels	8	3	4	5	3	6	5	3	5	3	6	5	4	4	9	3	10	5	5	7	3	6	4	5	6	3	5	3	5	2	2	4	2	4	3	3	5	5	3	7	5	3	6	4	4	3	4	5	5
Isoflavonoid biosynthesis	0	0	0	0	0	0	0	0	0	1	1	0	0	0	0	0	0	0	2	1	0	1	1	0	0	0	0	0	3	0	0	2	0	0	0	0	0	0	0	1	0	0	2	0	1	0	0	0	0
Isoquinoline alkaloid biosynthesis	44	34	38	35	37	41	34	38	35	37	41	42	33	39	40	35	36	42	39	37	38	36	38	40	43	38	42	40	39	35	37	35	40	37	45	35	44	39	38	41	40	41	42	38	39	40	43	39	44
Limonene and pinene degradation	50	54	47	53	50	45	49	50	56	49	53	49	55	52	47	51	53	53	64	61	54	61	63	48	51	53	50	49	70	49	54	65	47	56	45	55	52	52	56	67	52	54	61	55	60	51	49	50	48
Linoleic acid metabolism	29	37	31	32	35	34	33	34	35	33	36	32	36	34	30	32	32	30	38	36	37	38	36	33	33	39	29	34	39	34	38	41	35	35	32	38	38	34	35	35	30	33	41	33	40	35	33	36	32
Lipid biosynthesis proteins	303	365	332	339	344	351	333	348	356	331	388	326	357	337	325	358	345	363	414	398	355	404	384	330	346	353	315	347	437	339	361	422	345	360	337	372	365	326	346	376	355	348	415	347	396	345	353	342	331
Lipid metabolism	66	79	68	73	68	76	67	72	73	65	88	72	68	67	61	74	79	79	84	82	76	84	75	74	72	73	68	76	90	70	77	88	73	75	77	81	82	70	70	75	77	73	93	73	86	74	79	73	72
Lipoic acid metabolism	14	21	19	21	27	18	23	22	23	25	16	19	26	23	20	19	16	17	22	21	22	21	26	16	20	25	17	18	22	22	21	23	18	24	14	21	17	18	24	26	17	21	18	22	19	20	17	21	15
Lipopolysaccharide biosynthesis	251	161	215	142	215	218	178	189	170	189	200	229	198	219	136	141	159	222	220	187	160	162	212	218	223	99	210	201	205	174	130	132	211	169	238	155	221	201	186	215	215	225	187	198	167	203	224	202	227
Lipopolysaccharide biosynthesis proteins	303	218	266	196	271	268	231	240	227	242	254	281	268	267	187	198	216	270	284	247	212	225	268	264	275	159	256	254	271	227	183	196	263	224	284	213	271	256	242	273	263	277	252	252	226	260	274	250	275
Lysine biosynthesis	444	475	424	447	464	472	443	454	461	439	487	437	447	440	484	438	473	450	507	493	457	505	477	437	450	457	422	435	536	451	466	525	448	448	451	480	499	440	454	469	440	449	534	451	513	445	448	465	440
Lysine degradation	68	67	62	65	64	63	60	66	70	66	73	65	67	68	66	63	69	69	88	81	68	79	76	63	69	69	65	62	100	60	69	88	61	73	60	67	71	64	70	88	66	68	89	70	80	63	65	68	63
Lysosome	51	78	75	60	100	80	81	75	78	81	68	73	108	78	68	74	57	72	85	76	71	79	97	65	72	78	64	75	81	82	66	79	77	76	69	78	69	66	80	76	70	80	70	76	77	80	68	68	66
MAPK signaling pathway - yeast	28	34	30	31	36	31	32	34	32	33	29	31	32	31	28	28	28	29	34	31	33	33	35	29	33	31	28	31	35	33	32	36	32	33	26	34	33	31	34	33	29	33	34	33	33	33	29	32	30
Measles	0	0	0	0	0	0	0	0	0	0	0	0	0	0	6	1	0	0	0	0	0	0	0	0	0	1	0	0	0	0	0	0	0	0	0	0	0	0	0	0	0	0	0	0	0	0	0	0	1
Meiosis - yeast	4	7	6	2	3	4	4	3	7	6	8	2	16	3	4	11	5	4	10	11	4	11	5	3	3	7	3	5	12	4	5	11	5	4	2	6	2	4	7	6	3	5	7	4	8	4	5	3	2
Membrane and intracellular structural molecules	334	339	383	276	396	412	344	352	332	356	388	378	384	359	296	314	295	409	408	361	330	352	372	376	391	264	340	381	393	343	292	303	382	338	406	338	391	330	361	361	395	402	361	356	329	371	403	355	383
Metabolism of cofactors and vitamins	65	53	51	52	51	55	52	54	55	50	62	56	55	61	74	54	64	54	62	62	51	58	58	56	56	56	58	51	58	54	51	58	58	52	59	51	63	57	51	66	53	54	64	54	59	53	56	58	62
Metabolism of xenobiotics by cytochrome P450	8	9	8	11	7	4	9	8	11	9	11	6	13	11	16	11	14	8	14	15	11	14	12	7	8	16	9	8	17	8	11	16	7	11	5	8	4	9	9	17	8	9	13	10	12	8	9	7	6
Methane metabolism	599	791	648	746	712	695	719	716	764	725	733	640	743	666	1359	835	714	651	759	757	771	800	759	655	690	958	645	694	804	734	799	871	705	726	641	788	736	683	729	734	646	689	799	707	812	709	678	695	734
Mineral absorption	6	8	6	6	4	5	5	6	7	6	6	5	9	5	11	9	6	7	5	6	6	6	6	6	4	6	7	5	5	7	5	7	7	7	7	7	6	6	6	7	7	5	5	6	7	5	6	5	6
Mismatch repair	471	515	483	495	502	520	489	493	505	478	539	478	495	478	488	501	503	502	539	532	500	545	512	490	492	511	474	494	557	491	515	554	491	495	504	523	528	480	503	500	494	496	552	493	541	490	504	500	486
N-Glycan biosynthesis	20	21	20	16	22	20	19	21	20	21	20	22	21	23	27	18	17	22	25	20	20	19	27	21	21	15	20	21	24	19	17	20	21	22	22	20	21	21	20	26	22	22	21	22	21	21	21	20	23
NOD-like receptor signaling pathway	24	27	27	21	28	30	25	26	27	26	30	27	28	25	21	26	23	28	30	28	26	28	27	26	27	20	23	27	31	25	25	27	26	26	28	28	28	24	27	25	27	28	29	26	29	26	29	27	26
Naphthalene degradation	64	73	66	76	69	66	70	72	74	68	78	67	66	71	73	69	78	75	81	79	78	81	81	69	71	78	69	69	84	73	74	85	67	76	66	74	73	69	69	81	75	71	86	72	80	69	72	70	67
Nicotinate and nicotinamide metabolism	246	270	266	251	279	293	261	263	260	264	296	266	264	261	290	258	256	283	296	283	267	285	277	273	276	256	254	275	298	259	260	276	273	263	284	272	290	254	268	270	276	281	288	261	277	269	284	271	279
Nitrogen metabolism	373	425	374	380	392	403	377	392	399	370	433	383	401	379	392	391	402	406	447	430	400	436	421	388	395	380	361	390	452	391	390	454	391	401	391	434	434	385	389	411	403	397	458	398	448	395	400	392	399
Nitrotoluene degradation	36	48	31	56	32	31	37	46	43	37	41	33	27	33	69	49	47	36	38	42	53	48	45	32	43	71	40	37	47	44	59	62	34	48	27	49	44	40	42	46	35	35	51	43	50	36	37	36	34
Non-homologous end-joining	2	1	1	1	1	1	1	1	2	1	3	2	3	2	7	2	1	2	2	3	1	2	2	3	1	2	1	1	3	1	1	3	1	2	1	1	3	1	1	5	3	1	3	2	3	1	3	3	2
Novobiocin biosynthesis	91	91	85	86	87	89	83	88	89	88	93	86	91	85	97	91	88	87	98	96	89	98	92	83	90	95	85	88	105	85	91	100	90	87	87	91	94	88	92	92	84	89	102	87	99	89	90	88	87
Nucleotide excision repair	225	249	237	232	243	254	234	236	244	235	267	231	251	235	261	245	242	247	271	264	240	269	249	241	238	244	228	243	278	238	244	269	243	239	248	253	257	232	243	246	242	243	271	238	263	239	249	244	242
Nucleotide metabolism	29	29	21	32	26	21	28	27	26	25	21	23	25	26	39	25	30	21	26	27	25	28	26	23	25	29	24	20	27	30	26	32	23	26	20	29	26	27	25	29	21	22	28	25	28	22	21	28	23
One carbon pool by folate	400	422	421	399	436	458	409	419	416	414	461	424	414	413	375	407	407	445	460	442	416	440	441	428	434	396	410	428	464	410	415	436	429	415	453	425	460	406	423	423	437	438	459	418	443	427	446	428	428
Other glycan degradation	128	180	176	148	224	201	184	177	173	190	171	181	207	166	153	163	131	180	184	160	180	172	198	169	182	193	153	189	177	185	169	166	184	178	179	183	187	158	184	167	174	192	168	178	172	194	177	171	167
Other ion-coupled transporters	714	656	612	625	628	690	616	627	638	609	716	662	645	633	644	590	690	657	716	693	634	699	654	672	667	640	639	633	733	619	627	700	649	618	684	663	737	647	641	692	640	657	758	626	703	647	674	674	677
Other transporters	130	144	118	138	125	128	128	131	140	130	141	119	135	124	150	143	136	122	140	144	143	151	136	123	126	164	127	123	152	132	150	168	126	135	123	145	139	127	136	138	121	126	150	128	152	130	126	134	122
Others	393	465	385	432	414	427	420	412	442	398	483	412	428	418	448	425	466	424	481	480	453	492	476	422	420	479	393	427	501	419	456	529	413	438	404	471	474	421	419	475	417	418	537	428	512	440	423	436	408
Oxidative phosphorylation	617	695	676	621	726	721	668	686	684	693	734	665	699	687	669	656	643	690	794	747	681	744	745	661	691	667	641	676	826	670	681	762	683	681	687	700	726	644	697	731	671	705	759	680	733	685	686	684	657
PPAR signaling pathway	53	70	64	60	62	62	60	63	68	63	70	58	76	59	58	74	58	67	72	72	67	73	68	59	62	71	57	65	74	65	66	77	65	69	59	70	63	60	68	67	65	65	67	65	70	63	67	59	59
Pantothenate and CoA biosynthesis	378	406	369	379	388	402	368	381	389	367	416	373	388	373	402	379	390	390	428	417	382	424	407	378	386	383	360	380	447	378	385	435	387	382	380	410	419	379	385	399	384	384	439	383	426	379	391	391	383
Parkinson's disease	0	0	0	0	0	0	0	0	1	0	0	0	1	1	0	0	0	0	1	1	0	0	1	0	0	0	0	0	1	0	0	1	0	1	0	0	0	0	0	3	0	0	1	0	0	0	0	0	0
Pathways in cancer	32	31	30	27	30	32	29	28	32	27	34	30	35	29	26	32	31	31	35	35	28	34	31	30	30	24	27	29	36	29	27	31	30	28	31	32	32	30	30	32	30	30	34	30	34	28	31	30	30
Penicillin and cephalosporin biosynthesis	13	14	13	12	15	11	15	15	13	13	11	12	16	18	14	13	14	12	16	14	10	13	17	11	14	9	13	10	15	15	10	15	14	14	10	14	14	14	14	18	13	14	16	16	13	13	11	14	12
Pentose and glucuronate interconversions	223	284	237	241	254	262	249	245	263	240	281	260	295	230	261	258	259	251	291	280	278	300	271	253	256	304	227	277	295	248	269	300	264	260	241	286	296	246	261	265	251	257	307	246	297	273	260	251	256
Pentose phosphate pathway	403	457	383	449	413	424	414	417	435	407	469	409	423	396	413	422	461	405	461	463	465	491	444	418	411	523	407	424	486	416	485	528	406	440	408	473	466	415	427	446	404	407	503	413	496	428	421	442	402
Peptidases	1026	1130	1050	1062	1126	1147	1074	1091	1101	1067	1199	1081	1074	1071	1073	1064	1101	1123	1212	1165	1106	1182	1156	1093	1098	1097	1055	1094	1251	1079	1114	1202	1089	1094	1145	1143	1189	1053	1093	1138	1104	1118	1241	1088	1208	1103	1126	1110	1088
Peptidoglycan biosynthesis	466	501	480	493	491	514	486	487	495	474	543	479	474	466	469	486	507	522	542	539	500	545	498	494	496	488	480	495	565	484	502	543	488	494	511	509	521	469	493	502	511	498	558	488	536	488	510	490	489
Peroxisome	88	115	107	87	119	112	106	106	109	108	110	100	127	105	105	109	90	110	120	114	102	116	115	98	104	95	92	104	121	108	95	108	108	107	103	116	109	97	111	110	108	114	111	110	109	106	107	102	99
Pertussis	11	13	14	8	17	15	13	13	12	15	13	14	15	13	10	12	7	14	15	11	12	12	13	13	16	9	10	15	14	12	10	10	14	14	13	12	14	11	14	13	14	16	13	13	10	15	15	12	14
Phagosome	0	0	0	0	0	0	0	0	0	0	0	0	0	0	6	1	0	0	0	0	0	0	0	0	0	1	0	0	0	0	0	0	0	0	0	0	0	0	0	0	0	0	0	0	0	0	0	0	1
Phenylalanine metabolism	107	119	109	104	109	115	107	113	115	113	124	116	121	113	116	116	105	113	129	126	121	127	122	111	120	126	105	121	136	108	121	131	120	118	112	120	126	113	118	128	110	116	134	112	127	121	120	113	115
Phenylalanine, tyrosine and tryptophan biosynthesis	510	550	487	520	516	532	491	513	533	505	545	495	528	490	564	538	505	509	556	551	529	567	547	498	518	559	486	507	590	503	545	591	525	516	506	555	560	513	525	525	497	510	577	512	577	515	519	522	501
Phenylpropanoid biosynthesis	66	96	90	71	104	113	87	89	87	90	107	102	88	84	71	83	73	107	100	89	99	93	95	100	104	90	76	109	98	88	90	87	102	94	102	98	117	83	90	89	101	104	103	93	97	104	106	94	98
Phosphatidylinositol signaling system	38	47	41	48	45	42	45	45	47	45	45	40	49	44	48	45	48	43	50	51	44	52	50	39	43	50	40	41	53	46	47	57	42	47	39	48	43	43	45	49	43	42	51	44	49	43	41	44	40
Phosphonate and phosphinate metabolism	25	34	25	32	27	22	29	25	32	28	27	23	40	23	29	36	30	20	31	34	27	36	29	21	21	37	22	25	34	30	31	41	25	29	16	35	23	27	30	28	20	24	34	28	37	27	21	24	20
Phosphotransferase system (PTS)	179	152	114	168	106	130	160	114	148	105	152	136	114	129	146	117	250	121	152	172	152	192	117	149	115	183	162	109	161	129	163	190	100	139	135	164	179	149	130	139	133	115	208	127	192	128	114	162	125
Photosynthesis	217	202	207	207	221	242	208	206	203	199	240	217	180	210	180	190	223	229	227	222	208	224	218	221	221	198	214	209	228	202	211	213	207	205	235	209	239	202	203	219	221	216	236	211	224	210	225	226	213
Photosynthesis proteins	218	203	208	208	222	243	209	207	204	200	241	219	181	211	181	191	224	230	228	223	210	225	220	222	222	200	215	211	229	203	212	214	208	207	236	210	241	203	204	222	222	217	238	213	226	212	226	227	214
Plant-pathogen interaction	91	96	84	96	84	96	82	88	92	87	102	85	90	81	79	95	93	87	98	101	96	105	93	85	90	114	86	89	109	87	106	116	85	92	89	98	94	87	95	91	84	85	105	85	105	88	91	92	82
Polycyclic aromatic hydrocarbon degradation	50	52	53	52	56	61	53	52	53	51	61	54	49	53	46	47	57	60	57	57	53	58	56	54	55	51	53	52	57	51	53	55	51	52	59	53	58	49	53	58	58	55	58	53	54	53	58	57	53
Polyketide sugar unit biosynthesis	118	118	114	106	128	128	116	117	115	115	125	119	115	118	139	108	116	124	136	123	114	122	129	119	120	106	114	113	139	116	107	122	117	116	127	120	127	113	113	124	123	123	132	119	129	117	122	122	122
Pores ion channels	200	194	214	159	223	225	193	201	189	203	219	213	216	202	159	178	168	230	230	205	191	199	207	206	218	153	195	210	229	189	170	184	208	203	227	193	216	189	204	211	221	227	205	201	194	206	224	201	212
Porphyrin and chlorophyll metabolism	488	445	347	489	370	405	385	413	424	396	474	411	340	392	553	407	508	400	450	462	481	479	442	416	427	577	423	402	499	401	504	573	390	448	400	450	466	435	403	463	388	378	533	399	521	422	408	434	418
Prenyltransferases	203	202	210	195	215	224	202	206	204	206	226	211	201	209	204	195	203	223	232	221	202	215	219	213	215	189	202	207	237	202	201	216	206	207	222	202	220	199	206	217	217	215	222	206	214	204	218	214	214
Primary bile acid biosynthesis	9	14	10	10	15	14	14	12	12	12	12	10	14	12	18	10	12	12	14	12	12	13	13	12	11	13	9	10	13	13	12	13	11	12	11	14	14	11	12	12	12	12	13	13	13	11	11	13	11
Primary immunodeficiency	23	24	25	22	26	30	25	22	24	24	30	25	25	22	26	24	25	27	28	27	25	29	23	24	26	26	24	26	28	22	25	25	24	24	28	25	29	21	25	24	27	26	28	23	26	24	27	25	25
Prion diseases	1	1	1	1	1	1	1	1	1	1	1	1	1	1	1	1	1	1	1	1	2	1	1	1	1	2	1	1	1	1	1	1	1	1	1	1	2	1	1	1	1	1	2	1	2	2	1	1	1
Progesterone-mediated oocyte maturation	23	26	25	21	26	28	23	24	25	23	29	25	26	23	20	25	23	27	29	27	24	27	26	25	25	20	22	25	30	24	23	26	25	24	27	27	27	23	25	24	26	26	28	24	28	24	27	25	25
Propanoate metabolism	250	288	245	302	257	255	267	270	289	261	290	245	264	260	309	284	301	258	302	310	288	326	289	250	266	330	259	259	337	272	311	354	253	289	236	291	272	266	276	304	256	260	328	274	321	264	260	266	248
Prostate cancer	23	27	25	21	26	28	23	25	26	24	29	25	27	23	20	25	23	27	29	27	25	27	26	25	26	21	22	25	30	25	24	26	25	25	27	28	27	23	25	25	26	26	28	24	28	25	27	25	25
Proteasome	23	26	25	21	26	28	23	24	25	23	29	25	26	23	38	28	23	27	29	27	24	27	26	25	25	23	22	25	30	24	23	26	25	24	27	27	27	23	25	24	26	26	28	24	28	24	27	25	28
Protein digestion and absorption	17	17	24	11	24	27	18	19	16	21	23	25	20	21	12	15	12	28	20	16	19	14	21	24	24	9	21	25	16	17	13	9	23	19	29	16	24	17	20	18	26	26	15	20	13	22	27	20	25
Protein export	351	385	362	362	380	386	365	367	380	360	400	357	388	356	374	378	367	376	405	405	372	409	386	361	370	381	347	370	419	365	381	412	369	368	370	391	396	357	379	375	367	377	411	371	405	370	375	368	363
Protein folding and associated processing	353	369	344	330	356	364	339	340	359	342	388	363	371	338	405	358	352	361	388	379	363	384	374	355	360	379	348	367	392	339	356	380	357	352	363	370	390	348	352	375	357	364	396	355	390	365	368	360	365
Protein kinases	115	155	111	148	125	123	129	137	145	130	152	123	141	125	140	150	149	131	161	162	154	173	159	122	129	185	129	134	189	135	166	199	126	147	116	159	143	129	139	150	129	128	182	136	177	139	126	136	116
Protein processing in endoplasmic reticulum	46	46	47	39	48	49	43	44	46	45	51	46	51	45	67	49	43	50	53	50	42	48	49	47	47	38	42	45	53	44	38	45	45	44	48	46	46	44	45	50	49	48	46	46	48	43	49	44	52
Proximal tubule bicarbonate reclamation	9	13	11	11	14	11	14	12	14	13	11	8	19	14	14	14	12	9	17	16	10	16	12	9	10	12	9	9	17	15	10	16	12	12	7	13	9	10	13	15	9	12	15	12	14	10	10	11	10
Purine metabolism	1271	1321	1262	1271	1318	1364	1282	1271	1297	1267	1415	1275	1310	1268	1399	1289	1351	1326	1429	1400	1293	1421	1339	1301	1297	1324	1260	1283	1475	1266	1304	1429	1282	1285	1332	1330	1378	1253	1296	1337	1304	1308	1443	1276	1405	1284	1327	1313	1310
Pyrimidine metabolism	1063	1153	1095	1091	1148	1183	1114	1101	1126	1094	1218	1091	1144	1089	1242	1127	1140	1148	1227	1204	1119	1229	1155	1114	1109	1141	1077	1112	1262	1110	1128	1224	1109	1110	1149	1163	1187	1073	1128	1131	1129	1135	1241	1102	1211	1110	1144	1124	1122
Pyruvate metabolism	485	605	503	603	549	542	553	564	587	545	587	505	561	526	601	576	591	526	605	608	594	649	591	517	538	665	512	540	653	570	627	702	532	580	493	615	574	538	570	599	520	535	661	552	636	548	533	554	511
RIG-I-like receptor signaling pathway	1	0	0	1	0	1	1	0	1	0	0	0	0	0	0	0	1	1	0	1	0	1	0	0	0	0	1	0	0	0	0	0	0	0	0	0	0	0	0	1	1	0	1	0	0	0	0	0	0
RNA degradation	260	286	276	261	292	297	272	277	280	276	302	273	289	277	285	279	274	288	312	302	281	306	299	275	283	276	262	279	322	273	279	309	279	279	283	291	300	269	282	291	282	285	311	277	303	278	288	280	279
RNA polymerase	96	99	92	101	96	97	95	97	97	93	103	93	90	97	165	105	104	96	107	106	97	107	102	95	96	110	95	92	114	97	100	113	93	97	95	101	101	96	96	102	95	94	113	96	105	95	95	99	106
RNA transport	60	77	60	76	67	67	70	68	72	66	77	61	66	64	144	82	80	65	82	80	73	86	74	63	66	94	61	64	89	70	79	97	64	74	61	79	71	67	69	70	65	64	89	68	85	66	65	71	72
Renal cell carcinoma	9	5	5	6	4	4	6	4	7	4	5	5	9	6	6	7	8	4	6	8	4	7	5	5	5	4	5	4	6	5	4	5	5	4	4	5	5	7	5	7	4	4	6	6	6	4	4	5	5
Replication, recombination and repair proteins	419	449	369	449	380	381	399	414	435	381	440	382	399	398	471	442	478	390	456	461	419	475	442	390	397	439	389	384	491	417	436	527	389	422	373	451	425	410	411	460	396	384	499	409	480	388	390	411	391
Restriction enzyme	114	123	112	135	115	116	116	120	124	119	126	104	119	113	124	133	129	114	129	134	117	137	128	108	115	136	114	109	139	124	131	147	114	118	109	123	112	117	120	116	113	111	128	115	135	109	113	116	107
Retinol metabolism	13	10	14	13	11	13	12	12	12	14	17	14	11	16	16	11	16	17	18	16	14	15	16	16	15	14	16	15	19	11	12	15	13	14	16	9	12	12	11	19	16	15	17	13	14	13	17	12	15
Riboflavin metabolism	151	135	143	130	145	157	134	141	135	139	159	144	126	143	144	127	141	157	159	152	137	148	147	147	150	128	144	139	165	136	134	148	142	140	160	135	153	135	138	149	151	148	160	139	145	139	154	147	149
Ribosome	1415	1521	1471	1463	1524	1559	1468	1485	1501	1466	1609	1431	1492	1459	1671	1491	1503	1528	1628	1611	1478	1628	1537	1477	1481	1517	1432	1477	1680	1481	1514	1639	1478	1476	1526	1544	1570	1427	1507	1513	1486	1512	1658	1474	1597	1475	1517	1500	1491
Ribosome Biogenesis	783	867	804	819	832	872	815	818	846	799	912	783	861	791	840	853	856	842	930	920	823	938	859	806	816	843	782	812	971	821	849	946	819	825	836	884	876	792	841	832	821	827	952	818	920	807	839	833	803
Ribosome biogenesis in eukaryotes	27	29	28	28	29	30	28	29	29	29	32	27	30	28	73	36	30	29	33	32	28	33	30	28	28	36	27	28	35	28	29	33	28	29	29	30	30	27	29	30	28	29	34	28	32	28	29	29	35
Secondary bile acid biosynthesis	9	14	10	10	15	14	14	12	12	12	12	10	14	12	18	10	12	11	14	12	12	13	13	12	11	13	9	10	13	13	12	13	11	12	11	14	14	11	12	12	11	12	13	12	13	11	11	13	11
Secretion system	646	710	603	711	618	643	623	662	684	625	726	619	662	640	662	711	705	650	726	747	693	764	734	620	645	774	627	638	790	646	744	845	628	686	612	722	685	650	661	720	636	627	779	664	766	652	647	663	607
Selenocompound metabolism	215	208	196	201	202	215	196	202	204	199	229	207	206	204	202	198	223	203	234	231	206	230	219	203	206	210	199	198	251	194	209	238	200	205	208	210	222	201	204	219	201	203	247	201	236	206	207	210	201
Signal transduction mechanisms	209	246	201	262	214	217	225	226	240	214	250	207	210	218	240	234	264	219	256	258	245	267	252	217	221	267	215	219	275	226	264	308	212	242	201	253	232	225	225	249	220	210	282	228	275	220	216	230	216
Small cell lung cancer	0	0	0	0	0	0	0	0	0	0	0	0	0	0	0	0	0	0	0	0	0	0	0	0	0	0	0	0	0	0	0	0	0	0	0	0	0	0	0	1	0	0	0	0	0	0	0	0	0
Sphingolipid metabolism	92	124	115	108	141	135	122	120	121	126	128	122	137	118	106	113	110	122	140	127	126	136	142	115	122	139	106	125	144	123	123	143	121	123	123	125	128	109	123	122	118	126	137	118	133	128	120	119	112
Sporulation	242	412	239	433	272	281	310	346	359	297	367	269	224	263	332	384	369	274	319	341	420	392	357	291	295	509	294	309	383	342	494	529	295	370	269	436	363	327	325	311	277	266	439	318	456	322	286	335	260
Staphylococcus aureus infection	4	5	4	9	5	4	9	5	5	2	4	4	5	5	15	5	18	4	5	9	1	9	0	6	1	1	4	0	5	5	0	5	0	4	0	4	0	4	0	5	4	0	8	4	6	0	4	5	5
Starch and sucrose metabolism	467	547	490	493	525	573	503	493	522	482	590	514	526	476	470	519	529	545	571	553	526	578	534	522	518	536	472	528	588	499	531	571	510	515	537	557	575	487	511	516	530	522	592	508	583	519	543	527	510
Steroid biosynthesis	1	0	0	0	0	0	0	1	1	2	2	1	3	4	0	0	1	1	4	3	1	2	7	1	1	0	1	0	5	0	1	4	1	1	0	0	1	1	1	4	1	0	3	0	2	1	0	1	1
Steroid hormone biosynthesis	4	4	3	3	2	3	2	4	5	4	8	4	7	8	3	3	9	5	11	10	5	8	12	4	4	6	6	3	12	4	5	13	3	5	6	3	3	4	3	9	4	4	11	3	8	4	4	4	5
Stilbenoid, diarylheptanoid and gingerol biosynthesis	1	0	1	0	0	0	0	0	1	0	1	1	1	1	0	0	1	1	1	1	1	1	2	1	1	0	1	0	1	0	0	1	0	1	1	0	1	1	1	3	1	1	0	1	0	1	1	1	1
Streptomycin biosynthesis	175	187	182	173	202	200	185	186	184	183	198	187	189	187	204	176	181	196	213	195	185	197	206	189	191	176	177	185	216	186	177	195	186	188	193	190	197	178	183	199	193	193	205	190	202	189	193	191	190
Styrene degradation	17	10	9	10	8	10	8	11	11	9	9	13	9	11	7	6	12	9	11	9	11	10	11	13	12	8	14	9	12	8	10	11	13	9	11	10	16	13	10	17	9	12	14	11	13	11	10	12	11
Sulfur metabolism	148	144	136	129	142	163	134	138	139	135	167	147	140	142	151	131	153	152	174	161	141	160	155	148	149	131	135	139	187	132	133	161	139	142	154	143	160	137	139	159	148	146	178	138	161	140	153	149	149
Sulfur relay system	106	120	91	121	97	99	103	107	114	101	129	94	102	108	138	112	138	100	138	139	112	145	118	100	99	135	99	93	156	106	127	164	98	114	96	121	113	105	105	124	97	97	154	104	143	99	100	112	97
Synthesis and degradation of ketone bodies	21	17	16	19	16	21	16	15	18	15	20	16	19	18	23	16	22	18	20	22	17	22	15	18	17	20	18	15	22	16	17	22	17	18	17	17	18	18	17	23	16	17	25	17	19	16	18	20	18
Systemic lupus erythematosus	0	0	0	0	0	0	0	0	0	0	0	0	0	1	0	0	0	0	0	0	0	0	1	0	0	0	0	0	0	0	0	0	0	0	0	0	0	0	0	0	0	0	0	0	0	0	0	0	0
Taurine and hypotaurine metabolism	64	72	70	70	75	75	70	73	72	72	75	70	75	73	62	69	70	72	80	76	71	76	76	71	76	71	68	73	81	74	72	79	75	72	71	72	77	70	74	76	72	74	80	71	75	75	72	74	71
Terpenoid backbone biosynthesis	352	370	363	360	371	393	355	362	367	356	403	357	361	358	372	361	371	382	407	395	366	398	375	368	369	362	355	365	420	362	372	403	367	364	384	375	394	353	368	374	369	368	408	363	391	362	378	375	371
Tetracycline biosynthesis	39	58	39	64	46	42	52	52	58	48	58	39	45	46	55	54	66	40	60	66	59	73	55	40	42	74	45	44	71	51	70	82	41	56	37	61	49	46	53	59	43	43	73	48	70	46	42	50	37
Thiamine metabolism	284	291	251	301	275	278	272	281	285	267	294	257	261	269	317	275	309	271	306	306	280	314	296	265	268	302	268	248	330	283	292	341	269	281	267	295	294	274	275	292	267	259	332	275	325	265	266	287	263
Toluene degradation	54	53	61	42	61	63	56	55	53	57	62	59	63	59	56	51	52	64	70	67	53	61	61	57	60	43	54	57	73	53	46	55	56	54	62	51	61	49	57	62	60	63	60	54	57	56	61	53	60
Toxoplasmosis	0	0	0	0	0	0	0	0	0	0	0	0	0	0	0	0	0	0	0	0	0	0	0	0	0	0	0	0	0	0	0	0	0	0	0	0	0	0	0	1	0	0	0	0	0	0	0	0	0
Transcription factors	683	857	646	854	682	730	737	753	806	707	859	721	713	681	775	800	882	714	816	850	864	913	794	735	714	1014	727	754	900	749	930	1044	720	807	719	886	849	748	764	804	711	697	986	737	955	772	724	784	693
Transcription machinery	483	622	547	576	579	596	560	588	600	561	652	553	576	561	628	617	575	599	663	644	623	660	647	563	581	631	533	592	705	576	631	712	574	610	576	634	618	547	588	608	583	586	691	578	669	582	592	574	571
Transcription related proteins	1	1	1	2	1	1	3	1	2	2	2	1	2	2	32	4	4	2	2	2	2	2	1	2	1	6	1	0	1	2	0	1	0	1	1	0	2	1	1	3	2	1	2	2	1	1	1	2	5
Translation factors	322	350	335	334	351	354	339	340	344	336	363	327	346	333	378	344	342	345	377	369	339	372	355	337	338	347	324	338	391	339	346	379	340	340	345	355	355	329	347	347	338	345	378	339	369	337	344	342	339
Translation proteins	528	562	519	547	542	556	527	542	553	534	582	521	534	526	598	551	552	543	594	583	555	592	569	529	538	584	527	534	621	536	574	626	538	542	543	575	572	529	548	557	536	539	618	540	598	541	544	548	537
Transporters	2734	3452	2544	3371	2715	2833	2956	2906	3228	2811	3297	2851	3089	2627	3083	3289	3479	2643	3261	3403	3479	3716	3126	2809	2735	4274	2831	2990	3625	2960	3786	4156	2846	3200	2677	3571	3254	2973	3065	3134	2661	2727	3887	2923	3916	3131	2757	3057	2593
Tropane, piperidine and pyridine alkaloid biosynthesis	80	73	71	74	72	75	69	73	73	73	80	76	71	73	74	76	73	76	80	78	77	80	76	72	77	80	74	76	84	70	78	81	76	73	76	74	80	74	76	78	73	75	85	72	82	75	78	74	76
Tryptophan metabolism	77	86	75	80	84	73	79	81	88	82	82	75	92	87	86	80	83	76	101	98	81	96	95	75	80	87	76	74	112	80	84	105	78	87	67	86	81	81	88	106	74	83	100	87	95	80	75	81	74
Tuberculosis	83	92	86	88	89	95	88	88	92	86	98	85	93	88	91	90	92	93	100	100	90	101	95	87	88	91	84	88	104	87	91	102	89	90	91	94	94	85	90	97	92	90	102	88	99	87	92	90	88
Two-component system	672	832	656	790	686	727	700	752	786	720	824	693	809	696	717	828	777	699	846	857	833	907	828	675	736	1012	688	742	941	743	886	1020	720	803	665	844	797	716	774	827	685	702	936	736	918	763	713	745	656
Type I diabetes mellitus	31	35	34	33	38	36	35	35	35	35	34	33	38	35	31	33	32	33	38	37	33	36	39	32	34	33	31	33	38	36	34	37	35	34	33	36	35	33	36	37	34	35	35	34	36	34	33	35	32
Type II diabetes mellitus	35	29	28	33	29	31	29	28	30	27	31	29	29	29	32	30	33	29	30	31	28	31	30	32	30	29	31	29	30	29	29	30	29	28	30	30	31	31	29	31	29	29	30	30	31	28	30	30	32
Tyrosine metabolism	162	173	163	177	171	175	170	171	174	168	190	167	164	171	177	166	187	181	192	190	180	196	183	166	174	184	167	170	197	170	178	196	165	174	171	176	180	164	171	192	176	172	202	169	188	170	178	174	168
Ubiquinone and other terpenoid-quinone biosynthesis	118	107	139	93	140	149	119	120	111	128	141	140	128	132	114	103	103	156	145	126	113	115	137	142	141	86	124	137	136	119	94	100	132	121	152	106	137	114	123	136	148	145	119	124	108	130	147	124	145
Ubiquitin system	1	1	1	1	1	1	1	1	2	2	2	1	2	2	2	1	2	1	4	3	1	3	2	1	1	2	1	1	5	1	1	4	1	2	0	1	1	1	1	3	1	1	3	1	2	1	1	1	1
Valine, leucine and isoleucine biosynthesis	398	467	400	434	423	433	411	421	448	415	453	406	451	400	500	443	433	412	468	467	444	492	450	407	422	484	383	428	495	424	457	509	436	431	398	472	460	424	438	451	403	422	503	424	489	431	420	428	415
Valine, leucine and isoleucine degradation	151	126	127	130	132	129	123	127	132	128	137	133	131	136	148	120	136	137	154	148	129	147	141	132	138	139	135	124	172	120	127	150	123	135	126	125	135	132	133	168	132	139	155	137	144	131	134	135	135
Various types of N-glycan biosynthesis	0	1	0	0	0	0	0	0	1	1	0	0	0	0	6	1	0	0	0	0	1	0	0	0	0	1	0	0	0	0	0	0	0	0	0	0	0	0	0	0	0	0	0	0	0	0	0	0	1
Vibrio cholerae infection	0	0	0	0	0	0	0	0	0	0	0	0	0	0	6	1	0	0	0	0	0	0	0	0	0	1	0	0	0	0	0	0	0	0	0	0	0	0	0	0	0	0	0	0	0	0	0	0	1
Vibrio cholerae pathogenic cycle	43	43	45	39	43	50	41	43	42	42	52	46	45	43	33	43	42	49	49	48	46	48	45	47	47	45	46	47	49	40	46	46	46	43	52	43	52	41	45	45	47	47	50	41	48	47	49	45	46
Viral myocarditis	0	0	0	0	0	0	0	0	0	0	0	0	0	0	0	0	0	0	0	0	0	0	0	0	0	0	0	0	0	0	0	0	0	0	0	0	0	0	0	1	0	0	0	0	0	0	0	0	0
Vitamin B6 metabolism	120	128	128	113	131	139	119	125	123	124	140	129	131	120	115	122	117	137	141	135	127	134	134	126	132	119	120	131	146	121	123	131	132	124	137	129	141	119	129	129	134	133	138	125	131	130	137	125	128
Xylene degradation	15	25	15	25	17	17	22	20	22	18	24	16	20	17	21	23	28	17	24	27	23	30	21	17	16	28	16	19	26	22	26	32	17	23	14	26	20	19	20	21	18	15	29	19	27	19	18	20	16
Zeatin biosynthesis	34	36	39	31	37	42	35	35	35	35	42	38	39	35	29	36	34	41	40	39	36	38	35	38	38	33	35	40	39	34	35	35	38	36	42	36	40	34	37	35	40	39	38	35	37	37	41	36	38
alpha-Linolenic acid metabolism	1	2	2	0	2	2	1	2	2	2	3	2	2	1	1	2	1	3	3	3	2	2	1	1	3	1	1	2	4	2	2	3	1	4	1	2	3	1	1	4	3	2	3	2	3	2	3	1	1
beta-Alanine metabolism	129	115	115	111	126	127	112	117	116	113	126	119	115	120	99	104	113	124	135	126	110	121	126	119	126	96	116	116	140	113	107	120	115	117	123	115	129	117	119	131	121	126	127	121	123	115	123	122	119
beta-Lactam resistance	14	9	11	8	13	11	11	11	10	10	9	10	12	14	11	8	12	10	13	12	8	11	12	9	11	6	11	8	11	12	6	9	12	8	11	9	14	11	11	14	9	11	12	11	9	10	9	13	10
mRNA surveillance pathway	0	0	0	0	0	0	0	0	0	0	0	0	0	0	12	2	0	0	0	0	0	0	0	0	0	2	0	0	0	0	0	0	0	0	0	0	0	0	0	0	0	0	0	0	0	0	0	0	2
mTOR signaling pathway	0	0	0	0	0	0	0	0	0	0	0	0	0	0	6	1	0	0	0	0	0	0	0	0	0	1	0	0	0	0	0	0	0	0	0	0	0	0	0	0	0	0	0	0	0	0	0	0	1
p53 signaling pathway	0	0	0	0	0	0	0	0	0	0	0	0	0	0	0	0	0	0	0	0	0	0	0	0	0	0	0	0	0	0	0	0	0	0	0	0	0	0	0	1	0	0	0	0	0	0	0	0	0
[truncated: 14 more columns]
